# Supplementary material for: Co-occurrence of viruses and mosquitoes at the vectors’ optimal climate range: An underestimated risk to temperate regions?
Source: PLoS Negl Trop Dis. 2017 Jun 15;11(6):e0005604. doi: 10.1371/journal.pntd.0005604 (PMC5487074; doi:10.1371/journal.pntd.0005604)
Supplement: S1 Appendix — (XLSX) [file pntd.0005604.s001.xlsx]

## Sheet: S1 Appendix (CHIKV)
aedes aegypti		aedes albopictus
with virus	with no virus	with virus	with no virus
bago division, myanmar	abia state, nigeria	california, united states	andalucia, spain
chin state, myanmar	arkansas, united states	catalunya, spain	auckland, new zealand
coast province, kenya	central province, kenya	region corse, france	beijing shi, china
departamento de antioquia, colombia	centre, burkina faso	region provence-alpes-cote d'azur, france	chhukha dzongkhag, bhutan
kachin state, myanmar	changwat chachoengsao, thailand	regione emilia-romagna, italy	estado de hidalgo, mexico
kayah state, myanmar	changwat kamphaeng phet, thailand	regione lombardia, italy	estado de santa catarina, brazil
luanda province, angola	changwat pathum thani, thailand	regione piemonte, italy	georgia, united states
magway division, myanmar	changwat rayong, thailand	regione veneto, italy	guizhou sheng, china
mandalay division, myanmar	changwat roi et, thailand	state of queensland, australia	henan sheng, china
mon state, myanmar	changwat surin, thailand	tokyo-to, japan	hubei sheng, china
oyo state, nigeria	dar es salaam region, tanzania		illinois, united states
province du haut-ogooue, gabon	departamento de cundinamarca, colombia		kanagawa-ken, japan
provinsi jawa barat, indonesia	departamento de guatemala, guatemala		kansas, united states
provinsi jawa timur, indonesia	departamento de leon, nicaragua		michigan, united states
region de dakar, senegal	departamento de managua, nicaragua		missouri, united states
region de kaolack, senegal	departamento de norte de santander, colombia		nagasaki-ken, japan
region de kedougou, senegal	departamento de santa cruz, bolivia		new mexico, united states
sagaing division, myanmar	departamento de tolima, colombia		north carolina, united states
shan state, myanmar	departamento de yoro, honduras		northland, new zealand
state of andhra pradesh, india	departamento del atlantico, colombia		ohio, united states
state of gujarat, india	departamento del meta, colombia		oklahoma, united states
state of uttar pradesh, india	departamento del putumayo, colombia		osaka-fu, japan
tanintharyi division, myanmar	departmento de francisco morazan, honduras		otago, new zealand
yangon division, myanmar	dhaka division, bangladesh		province de l' ogooue-maritime, gabon
state of queensland, australia	distrito federal, mexico		provincie noord-brabant, netherlands
	estado aragua, venezuela		region basse-normandie, france
	estado de alagoas, brazil		regione autonoma della sardegna, italy
	estado de chihuahua, mexico		regione lazio, italy
	estado de colima, mexico		regione liguria, italy
	estado de goias, brazil		regione toscana, italy
	estado de guerrero, mexico		sarpang dzongkhag, bhutan
	estado de oaxaca, mexico		sichuan sheng, china
	estado de quintana roo, mexico		south carolina, united states
	estado de rondonia, brazil		tennessee, united states
	estado de roraima, brazil		terengganu, malaysia
	estado de sergipe, brazil		toyama-ken, japan
	estado de sonora, mexico		yunnan sheng, china
	estado de yucatan, mexico		zhejiang sheng, china
	estado do amapa, brazil
	estado falcon, venezuela
	estado tachira, venezuela
	estado trujillo, venezuela
	high-basins region, burkina faso
	imo state, nigeria
	kaduna state, nigeria
	khett kandal, cambodia
	niger state, nigeria
	nyanza province, kenya
	parish of portland, jamaica
	parish of saint ann, jamaica
	provincia de buenos aires, argentina
	provincia de catamarca, argentina
	provincia de cordoba, argentina
	provincia de corrientes, argentina
	provincia de entre rios, argentina
	provincia de formosa, argentina
	provincia de jujuy, argentina
	provincia de la habana, cuba
	provincia de misiones, argentina
	provincia de panama, panama
	provincia de pinar del rio, cuba
	provincia de puntarenas, costa rica
	provincia de salta, argentina
	provincia de santiago de cuba, cuba
	provincia de tucuman, argentina
	provincia del chaco, argentina
	pulau pinang, malaysia
	region de ancash, peru
	region de arequipa, peru
	region de la vallee du bandama, ivory coast
	region de loreto, peru
	region de piura, peru
	region rhone-alpes, france
	sabah, malaysia
	state of arunachal pradesh, india
	state of manipur, india
	state of meghalaya, india
	state of mizoram, india
	state of tripura, india
	state of uttarakhand, india
	tinh ben tre, vietnam
	tinh ninh binh, vietnam
	tinh quang nam, vietnam
	tinh quang ngai, vietnam
	tinh tien giang, vietnam
	washington, united states

## Sheet: S1 Appendix (DENV)
aedes aegypti		aedes albopictus
with virus	with no virus	with virus	with no virus
bago division, myanmar	abia state, nigeria	auckland, new zealand	andalucia, spain
centre, burkina faso	alaska, united states	california, united states	beijing shi, china
changwat chachoengsao, thailand	arkansas, united states	georgia, united states	catalunya, spain
changwat kamphaeng phet, thailand	ashanti region, ghana	guizhou sheng, china	chhukha dzongkhag, bhutan
changwat pathum thani, thailand	central province, kenya	hubei sheng, china	estado de hidalgo, mexico
changwat rayong, thailand	changwat roi et, thailand	illinois, united states	estado de santa catarina, brazil
chin state, myanmar	changwat surin, thailand	michigan, united states	henan sheng, china
departamento de antioquia, colombia	coast province, kenya	nagasaki-ken, japan	kanagawa-ken, japan
departamento de cundinamarca, colombia	dar es salaam region, tanzania	north carolina, united states	kansas, united states
departamento de guatemala, guatemala	departamento de norte de santander, colombia	osaka-fu, japan	missouri, united states
departamento de leon, nicaragua	departamento de yoro, honduras	otago, new zealand	new mexico, united states
departamento de managua, nicaragua	distrito federal, mexico	region corse, france	northland, new zealand
departamento de santa cruz, bolivia	eastern province, kenya	regione autonoma della sardegna, italy	ohio, united states
departamento de tolima, colombia	estado de alagoas, brazil	regione emilia-romagna, italy	oklahoma, united states
departamento del atlantico, colombia	estado de colima, mexico	regione lazio, italy	province de l' ogooue-maritime, gabon
departamento del meta, colombia	estado de sergipe, brazil	regione liguria, italy	provincie noord-brabant, netherlands
departamento del putumayo, colombia	estado de sonora, mexico	regione lombardia, italy	region basse-normandie, france
departmento de francisco morazan, honduras	estado tachira, venezuela	regione piemonte, italy	region provence-alpes-cote d'azur, france
dhaka division, bangladesh	estado trujillo, venezuela	regione toscana, italy	sarpang dzongkhag, bhutan
estado aragua, venezuela	imo state, nigeria	regione veneto, italy	sichuan sheng, china
estado de chihuahua, mexico	kaduna state, nigeria	south carolina, united states	state of tasmania, australia
estado de goias, brazil	luanda province, angola	tokyo-to, japan	tennessee, united states
estado de guerrero, mexico	niger state, nigeria	yunnan sheng, china	terengganu, malaysia
estado de oaxaca, mexico	north eastern province, kenya	zhejiang sheng, china	toyama-ken, japan
estado de quintana roo, mexico	provincia de catamarca, argentina
estado de rondonia, brazil	provincia de pinar del rio, cuba
estado de roraima, brazil	provincia de puntarenas, costa rica
estado de yucatan, mexico	provincia de tucuman, argentina
estado do amapa, brazil	provincia del chaco, argentina
estado falcon, venezuela	pulau pinang, malaysia
high-basins region, burkina faso	region de arequipa, peru
kachin state, myanmar	region de diourbel, senegal
kayah state, myanmar	region de kaolack, senegal
khett kandal, cambodia	region de la vallee du bandama, ivory coast
magway division, myanmar	region de piura, peru
mandalay division, myanmar	rift valley province, kenya
mon state, myanmar	state of arunachal pradesh, india
nyanza province, kenya	state of meghalaya, india
oyo state, nigeria	state of mizoram, india
parish of portland, jamaica	state of tripura, india
parish of saint ann, jamaica	state of uttarakhand, india
province du haut-ogooue, gabon	tinh ninh binh, vietnam
provincia de buenos aires, argentina	tinh tien giang, vietnam
provincia de cordoba, argentina	washington, united states
provincia de corrientes, argentina
provincia de entre rios, argentina
provincia de formosa, argentina
provincia de jujuy, argentina
provincia de la habana, cuba
provincia de misiones, argentina
provincia de panama, panama
provincia de salta, argentina
provincia de santiago de cuba, cuba
provinsi jawa barat, indonesia
provinsi jawa timur, indonesia
region de ancash, peru
region de dakar, senegal
region de kedougou, senegal
region de loreto, peru
sabah, malaysia
sagaing division, myanmar
shan state, myanmar
state of andhra pradesh, india
state of gujarat, india
state of manipur, india
state of uttar pradesh, india
tanintharyi division, myanmar
tinh ben tre, vietnam
tinh quang nam, vietnam
tinh quang ngai, vietnam
yangon division, myanmar

## Sheet: S1 Appendix (WNV)
culex pipiens		culex quinquefasciatus		aedes vexans
with virus	with no virus	with virus	with no virus	with virus	with no virus
wien, austria	wilayat-e kunduz, afghanistan	muhafazat ash sharqiyah, egypt	dhaka division, bangladesh	alberta, canada	khett kandal, cambodia
muhafazat al iskandariyah, egypt	provincia de corrientes, argentina	state of bihar, india	borgou department, benin	british columbia, canada	osjecko-baranjska zupanija, croatia
muhafazat al qahirah, egypt	provincia de santa fe, argentina	state of madhya pradesh, india	estado de alagoas, brazil	saskatchewan, canada	ostan-e gilan, iran
central greece, greece	nova scotia, canada	state of punjab, india	estado de rondonia, brazil	utah, united states	ostan-e kordestan, iran
ostan-e tehran, iran	inner mongolia autonomous region, china	coast province, kenya	centre, burkina faso	washington, united states	chiba-ken, japan
regione marche, italy	jiangsu sheng, china	north eastern province, kenya	est, burkina faso		respublika tyva, russia
distrito federal, mexico	liaoning sheng, china	estado de tabasco, mexico	high-basins region, burkina faso		region de kedougou, senegal
wojewodztwo kujawsko-pomorskie, poland	tibet autonomous region, china	oyo state, nigeria	far north region, cameroon
wojewodztwo mazowieckie, poland	ismailia governorate, egypt	arkansas, united states	hunan sheng, china
wojewodztwo podlaskie, poland	muhafazat al bahr al ahmar, egypt		jiangxi sheng, china
wojewodztwo pomorskie, poland	muhafazat al fayyum, egypt		departamento de antioquia, colombia
wojewodztwo warminsko-mazurskie, poland	muhafazat al gharbiyah, egypt		departamento de santander, colombia
distrito de beja, portugal	muhafazat al qalyubiyah, egypt		provincia de limon, costa rica
distrito de evora, portugal	muhafazat shamal sina', egypt		provincia de la habana, cuba
distrito de faro, portugal	region ile-de-france, france		provincia de sancti spiritus, cuba
distrito de santarem, portugal	region languedoc-roussillon, france		provincia de santiago de cuba, cuba
distrito de setubal, portugal	region rhone-alpes, france		muhafazat asyut, egypt
bucuresti, romania	land mecklenburg-vorpommern, germany		state of chhattisgarh, india
primorskiy kray, russia	regione autonoma friuli venezia giulia, italy		ostan-e hormozgan, iran
gouvernorat de monastir, tunisia	kyoto-fu, japan		nyanza province, kenya
gouvernorat de sfax, tunisia	saga-ken, japan		estado de jalisco, mexico
sanliurfa, turkey	wojewodztwo lodzkie, poland		yangon division, myanmar
oregon, united states	wojewodztwo slaskie, poland		imo state, nigeria
pennsylvania, united states	wojewodztwo zachodniopomorskie, poland		kaduna state, nigeria
toshkent viloyati, uzbekistan	leningradskaya oblast', russia		mintaqat makkah, saudi arabia
	murmanskaya oblast', russia		region de dakar, senegal
	respublika kareliya, russia		region de thies, senegal
	respublika sakha (yakutiya), russia		dar es salaam region, tanzania
	gyeongsangnam-do, south korea		dodoma region, tanzania
	jeollanam-do, south korea		iringa region, tanzania
	gaevleborgs laen, sweden		kilimanjaro region, tanzania
	uppsala laen, sweden		tanga region, tanzania
	gouvernorat de gafsa, tunisia		changwat nakhon pathom, thailand
	antalya, turkey		changwat phitsanulok, thailand
	dnipropetrovska oblast', ukraine		changwat rayong, thailand
	donets'ka oblast', ukraine		northern region, uganda
	odes'ka oblast', ukraine		southern province, zambia
	samarqand viloyati, uzbekistan
