# Supplementary material for: Co-occurrence of viruses and mosquitoes at the vectors’ optimal climate range: An underestimated risk to temperate regions?
Source: PLoS Negl Trop Dis. 2017 Jun 15;11(6):e0005604. doi: 10.1371/journal.pntd.0005604 (PMC5487074; doi:10.1371/journal.pntd.0005604)
Supplement: S2 Appendix — (XLSX) [file pntd.0005604.s002.xlsx]

## Sheet: S2 Appendix (OMS data)
countryname	subcountry	OMS Temp	OMS
afghanistan	faryab province	19.9645	Apr-Jul
afghanistan	wilayat-e badakhshan	10.4862	May-Aug
afghanistan	wilayat-e badghis	18.9479	Apr-Jul
afghanistan	wilayat-e baghlan	16.7597	May-Aug
afghanistan	wilayat-e balkh	24.1749	May-Aug
afghanistan	wilayat-e bamyan	13.1871	May-Aug
afghanistan	wilayat-e farah	25.0664	Apr-Jul
afghanistan	wilayat-e ghazni	19.0136	May-Aug
afghanistan	wilayat-e ghor	14.3805	Apr-Jul
afghanistan	wilayat-e helmand	27.2796	Apr-Jul
afghanistan	wilayat-e herat	22.0197	Apr-Jul
afghanistan	wilayat-e jowzjan	22.7986	May-Aug
afghanistan	wilayat-e kabul	18.6983	Jun-Sep
afghanistan	wilayat-e kandahar	26.0147	Apr-Jul
afghanistan	wilayat-e kapisa	13.318	May-Aug
afghanistan	wilayat-e kunar	17.5623	Jun-Sep
afghanistan	wilayat-e kunduz	26.8125	May-Aug
afghanistan	wilayat-e laghman	19.2423	Jun-Sep
afghanistan	wilayat-e logar	17.9026	Jun-Sep
afghanistan	wilayat-e nangarhar	23.4768	Jun-Sep
afghanistan	wilayat-e nimroz	29.7238	Apr-Jul
afghanistan	wilayat-e paktika	23.0535	Jun-Sep
afghanistan	wilayat-e paktiya	20.9604	Jun-Sep
afghanistan	wilayat-e parwan	14.4326	May-Aug
afghanistan	wilayat-e samangan	21.0981	May-Aug
afghanistan	wilayat-e takhar	17.9893	May-Aug
afghanistan	wilayat-e uruzgan	19.0961	May-Aug
afghanistan	wilayat-e wardak	14.8598	May-Aug
afghanistan	wilayat-e zabul	23.9363	May-Aug
albania	qarku i beratit	16.8485	Apr-Jul
albania	qarku i dibres	17.3959	May-Aug
albania	qarku i durresit	18.1363	Apr-Jul
albania	qarku i elbasanit	15.6898	Apr-Jul
albania	qarku i fierit	19.3791	Apr-Jul
albania	qarku i gjirokastres	15.9813	Apr-Jul
albania	qarku i korces	17.0889	May-Aug
albania	qarku i kukesit	16.0571	Jun-Sep
albania	qarku i lezhes	19.1584	May-Aug
albania	qarku i shkodres	18.257	May-Aug
albania	qarku i tiranes	17.4275	Apr-Jul
albania	qarku i vlores	18.7664	Apr-Jul
algeria	wilaya d' adrar	34.1873	Jun-Sep
algeria	wilaya d' alger	20.3866	Apr-Jul
algeria	wilaya d' annaba	19.08	Apr-Jul
algeria	wilaya d' el bayadh	27.2272	May-Aug
algeria	wilaya d' el oued	26.9731	Apr-Jul
algeria	wilaya d' el tarf	19.3181	Apr-Jul
algeria	wilaya d' illizi	31.0033	Jun-Sep
algeria	wilaya d' oran	20.2969	Apr-Jul
algeria	wilaya d' oum el bouaghi	21.8422	May-Aug
algeria	wilaya de ain defla	20.304	Apr-Jul
algeria	wilaya de ain temouchent	22.2321	May-Aug
algeria	wilaya de batna	23.6034	May-Aug
algeria	wilaya de bechar	27.6245	Apr-Jul
algeria	wilaya de bejaia	18.4515	Apr-Jul
algeria	wilaya de biskra	25.1939	Apr-Jul
algeria	wilaya de blida	19.2382	Apr-Jul
algeria	wilaya de bordj bou arreridj	19.0678	Apr-Jul
algeria	wilaya de bouira	18.9629	Apr-Jul
algeria	wilaya de boumerdes	19.2522	Apr-Jul
algeria	wilaya de chlef	21.2137	Apr-Jul
algeria	wilaya de constantine	18.3075	Apr-Jul
algeria	wilaya de djelfa	25.7598	May-Aug
algeria	wilaya de ghardaia	27.1865	Apr-Jul
algeria	wilaya de guelma	18.268	Apr-Jul
algeria	wilaya de jijel	18.3317	Apr-Jul
algeria	wilaya de khenchela	25.9159	May-Aug
algeria	wilaya de laghouat	26.4673	May-Aug
algeria	wilaya de mascara	20.206	Apr-Jul
algeria	wilaya de medea	19.5256	Apr-Jul
algeria	wilaya de mila	21.6431	May-Aug
algeria	wilaya de mostaganem	21.3809	Apr-Jul
algeria	wilaya de m'sila	21.0412	Apr-Jul
algeria	wilaya de naama	24.589	May-Aug
algeria	wilaya de ouargla	28.6667	Apr-Jul
algeria	wilaya de relizane	21.1093	Apr-Jul
algeria	wilaya de saida	22.6925	May-Aug
algeria	wilaya de setif	21.9585	May-Aug
algeria	wilaya de sidi bel abbes	21.8189	May-Aug
algeria	wilaya de skikda	18.3871	Apr-Jul
algeria	wilaya de souk ahras	21.8788	May-Aug
algeria	wilaya de tamanghasset	32.0493	Jun-Sep
algeria	wilaya de tebessa	24.5928	May-Aug
algeria	wilaya de tiaret	23.3386	May-Aug
algeria	wilaya de tindouf	24.9635	Mar-Jun
algeria	wilaya de tipaza	20.9144	Apr-Jul
algeria	wilaya de tissemsilt	23.3725	May-Aug
algeria	wilaya de tizi ouzou	18.4773	Apr-Jul
algeria	wilaya de tlemcen	21.5926	May-Aug
andorra		15.166	Jun-Sep
angola	bengo province	25.8976	Jan-Apr
angola	cuanza norte province	23.5947	Jan-Apr
angola	cunene province	24.0799	Oct-Jan
angola	huila province	21.8177	Oct-Jan
angola	luanda province	27.0544	Jan-Apr
angola	lunda norte province	23.0391	Sep-Dec
angola	malanje province	22.5804	Sep-Dec
angola	namibe province	21.639	Jan-Apr
angola	provincia da lunda sul	23.1618	Sep-Dec
angola	provincia de benguela	22.0982	Jan-Apr
angola	provincia de cabinda	26.7743	Jan-Apr
angola	provincia do bie	21.5336	Oct-Jan
angola	provincia do huambo	20.3314	Sep-Dec
angola	provincia do kuando kubango	24.3496	Oct-Jan
angola	provincia do kwanza sul	21.5575	Jan-Apr
angola	provincia do moxico	23.3065	Oct-Jan
angola	provincia do uige	23.4408	Feb-May
angola	provincia do zaire	25.5564	Jan-Apr
argentina	provincia de buenos aires	20.9348	Dec-Mar
argentina	provincia de catamarca	14.8957	Nov-Feb
argentina	provincia de cordoba	22.787	Dec-Mar
argentina	provincia de corrientes	25.584	Dec-Mar
argentina	provincia de entre rios	23.62	Dec-Mar
argentina	provincia de formosa	27.0151	Nov-Feb
argentina	provincia de jujuy	13.6108	Nov-Feb
argentina	provincia de la pampa	22.0874	Nov-Feb
argentina	provincia de la rioja	21.7342	Nov-Feb
argentina	provincia de mendoza	18.7875	Dec-Mar
argentina	provincia de misiones	24.9781	Dec-Mar
argentina	provincia de rio negro	18.4179	Dec-Mar
argentina	provincia de salta	20.4315	Nov-Feb
argentina	provincia de san juan	15.932	Dec-Mar
argentina	provincia de san luis	22.9073	Nov-Feb
argentina	provincia de santa cruz	12.7693	Dec-Mar
argentina	provincia de santa fe	24.1594	Dec-Mar
argentina	provincia de santiago del estero	25.9619	Nov-Feb
argentina	provincia de tierra del fuego, antartida e islas del atlantico sur	8.3255	Dec-Mar
argentina	provincia de tucuman	23.1455	Nov-Feb
argentina	provincia del chaco	26.2978	Dec-Mar
argentina	provincia del chubut	13.7045	Oct-Jan
argentina	provincia del neuquen	12.0097	Sep-Dec
armenia	aragatsotni marz	17.375	Jun-Sep
armenia	ararati marz	19.6719	Jun-Sep
armenia	armaviri marz	19.3727	Jun-Sep
armenia	geghark'unik'i marz	16.6692	Jun-Sep
armenia	kotayk'i marz	16.7173	Jun-Sep
armenia	lorru marz	16.9577	Jun-Sep
armenia	shiraki marz	15.3992	Jun-Sep
armenia	syunik'i marz	18.8992	Jun-Sep
armenia	tavushi marz	19.3318	Jun-Sep
armenia	vayots' dzori marz	18.5604	Jun-Sep
armenia	yerevan	18.8767	Jun-Sep
australia	australian capital territory	16.9096	Dec-Mar
australia	northern territory	29.6346	Nov-Feb
australia	state of new south wales	23.4171	Dec-Mar
australia	state of queensland	27.7828	Nov-Feb
australia	state of south australia	25.265	Dec-Mar
australia	state of tasmania	13.8892	Dec-Mar
australia	state of victoria	18.9415	Dec-Mar
australia	state of western australia	27.837	Dec-Mar
austria	burgenland	18.1386	Jun-Sep
austria	kaernten	12.3409	Jun-Sep
austria	niederoesterreich	16.5821	Jun-Sep
austria	oberoesterreich	14.9722	Jun-Sep
austria	salzburg	11.1586	Jun-Sep
austria	steiermark	14.6535	Jun-Sep
austria	tirol	10.0161	Jun-Sep
austria	vorarlberg	10.0785	Jun-Sep
austria	wien	18.2547	Jun-Sep
azerbaijan		22.1455	Jun-Sep
bahamas	acklins island district	27.836	Jun-Sep
bahamas	central andros district	27.8718	Jun-Sep
bahamas	north andros district	27.8386	Jun-Sep
bangladesh	borishal	28.4216	Apr-Jul
bangladesh	chittagong	27.6184	Apr-Jul
bangladesh	dhaka division	28.3787	Jun-Sep
bangladesh	khulna division	29.3777	Apr-Jul
bangladesh	rajshahi division	29.1726	Apr-Jul
bangladesh	rangpur division	28.4792	Jun-Sep
bangladesh	sylhet division	26.8984	Jun-Sep
belarus	brestskaya voblasts'	16.6765	May-Aug
belarus	homyel'skaya voblasts'	17.0579	May-Aug
belarus	horad minsk	16.1702	May-Aug
belarus	hrodzyenskaya voblasts'	15.9894	May-Aug
belarus	mahilyowskaya voblasts'	16.2523	May-Aug
belarus	minskaya voblasts'	16.1764	May-Aug
belarus	vitsyebskaya voblasts'	15.5118	May-Aug
belgium	bruxelles-capitale	16.5057	Jun-Sep
belgium	flemish region	16.3698	Jun-Sep
belgium	walloon region	16.0487	Jun-Sep
belize	belize district	27.0941	May-Aug
belize	cayo district	25.8897	May-Aug
belize	corozal district	27.4167	May-Aug
belize	orange walk district	27.1107	May-Aug
belize	stann creek district	26.4101	May-Aug
belize	toledo district	26.3589	May-Aug
benin	atakora department	27.822	Apr-Jul
benin	atlantique department	27.8537	Mar-Jun
benin	borgou department	28.6871	Apr-Jul
benin	departement de l' oueme	27.912	Mar-Jun
benin	departement du mono	27.8316	Mar-Jun
benin	zou department	28.0701	Mar-Jun
bhutan	bumthang dzongkhag	15.0968	Jun-Sep
bhutan	chhukha dzongkhag	22.3419	Jun-Sep
bhutan	dagana dzongkhag	20.291	Jun-Sep
bhutan	haa dzongkhag	13.5359	Jun-Sep
bhutan	lhuentse dzongkhag	15.3952	Jun-Sep
bhutan	mongar dzongkhag	22.6937	Jun-Sep
bhutan	paro dzongkhag	12.2013	Jun-Sep
bhutan	pemagatshel dzongkhag	25.2542	Jun-Sep
bhutan	punakha dzongkhag	9.35463	Jun-Sep
bhutan	samdrup jongkhar dzongkhag	24.9469	Jun-Sep
bhutan	samtse dzongkhag	20.482	Jun-Sep
bhutan	sarpang dzongkhag	24.2104	Jun-Sep
bhutan	thimphu dzongkhag	10.8627	Jun-Sep
bhutan	trashigang dzongkhag	19.9373	Jun-Sep
bhutan	trongsa dzongkhag	19.045	Jun-Sep
bhutan	wangdue phodrang dzongkhag	16.1911	Jun-Sep
bhutan	zhemgang dzongkhag	23.6498	Jun-Sep
bolivia	departamento de chuquisaca	21.6954	Nov-Feb
bolivia	departamento de cochabamba	20.1332	Oct-Jan
bolivia	departamento de la paz	18.6908	Oct-Jan
bolivia	departamento de oruro	11.2289	Nov-Feb
bolivia	departamento de pando	26.9377	Sep-Dec
bolivia	departamento de potosi	11.9504	Nov-Feb
bolivia	departamento de santa cruz	26.8293	Nov-Feb
bolivia	departamento de tarija	23.487	Nov-Feb
bolivia	departamento del beni	27.1746	Sep-Dec
bosnia and herzegovina	brcko district of bosnia and herzegovina	19.7043	Jun-Sep
bosnia and herzegovina	federation of bosnia and herzegovina	17.0372	Jun-Sep
bosnia and herzegovina	republika srpska	17.7398	Jun-Sep
botswana	central district	25.4604	Nov-Feb
botswana	ghanzi district	25.9814	Nov-Feb
botswana	kgalagadi district	26.1341	Nov-Feb
botswana	kgatleng district	25.4149	Nov-Feb
botswana	kweneng district	25.5548	Nov-Feb
botswana	north east district	24.4091	Nov-Feb
botswana	north west district	26.2461	Oct-Jan
botswana	southern district	24.9456	Nov-Feb
brazil	distrito federal	23.2885	Sep-Dec
brazil	estado da bahia	25.2224	Dec-Mar
brazil	estado da paraiba	26.348	Dec-Mar
brazil	estado de alagoas	25.9703	Feb-May
brazil	estado de goias	25.227	Sep-Dec
brazil	estado de mato grosso	26.4457	Sep-Dec
brazil	estado de mato grosso do sul	26.5016	Nov-Feb
brazil	estado de minas gerais	23.9827	Dec-Mar
brazil	estado de pernambuco	26.2341	Dec-Mar
brazil	estado de rondonia	26.6863	Sep-Dec
brazil	estado de roraima	26.3216	Sep-Dec
brazil	estado de santa catarina	22.1368	Dec-Mar
brazil	estado de sao paulo	23.7708	Dec-Mar
brazil	estado de sergipe	26.1024	Feb-May
brazil	estado de tocantins	26.6653	Sep-Dec
brazil	estado do acre	26.4239	Sep-Dec
brazil	estado do amapa	26.1843	Jun-Sep
brazil	estado do amazonas	26.8177	Sep-Dec
brazil	estado do ceara	27.1187	Dec-Mar
brazil	estado do espirito santo	25.5479	Dec-Mar
brazil	estado do maranhao	26.7811	Nov-Feb
brazil	estado do para	26.1196	Nov-Feb
brazil	estado do parana	22.7727	Dec-Mar
brazil	estado do piaui	27.4201	Oct-Jan
brazil	estado do rio de janeiro	24.8178	Dec-Mar
brazil	estado do rio grande do norte	27.1627	Jan-Apr
brazil	estado do rio grande do sul	23.5542	Dec-Mar
brunei	belait district	26.4604	Apr-Jul
brunei	temburong district	26.263	Apr-Jul
brunei	tutong district	26.9421	Apr-Jul
bulgaria	oblast burgas	20.7415	Jun-Sep
bulgaria	oblast khaskovo	20.3073	Jun-Sep
bulgaria	oblast lovech	19.5989	Jun-Sep
bulgaria	oblast montana	19.5252	Jun-Sep
bulgaria	oblast pleven	21.2248	Jun-Sep
bulgaria	oblast plovdiv	18.8816	Jun-Sep
bulgaria	oblast razgrad	20.3768	Jun-Sep
bulgaria	oblast ruse	20.9305	Jun-Sep
bulgaria	oblast silistra	20.8329	Jun-Sep
bulgaria	oblast sofiya	17.4877	Jun-Sep
bulgaria	oblast sofiya-grad	17.0643	Jun-Sep
bulgaria	oblast varna	20.4055	Jun-Sep
bulgaria	oblast veliko turnovo	21.112	Jun-Sep
bulgaria	oblast vidin	20.2535	Jun-Sep
bulgaria	oblast vratsa	21.121	Jun-Sep
burkina faso	boucle du mouhoun region	28.8093	May-Aug
burkina faso	cascades region	27.7346	Apr-Jul
burkina faso	centre	29.9641	Apr-Jul
burkina faso	centre-est	30.0715	Apr-Jul
burkina faso	centre-nord	29.4453	May-Aug
burkina faso	centre-ouest	29.9843	Apr-Jul
burkina faso	centre-sud	29.7951	Apr-Jul
burkina faso	est	30.0931	Apr-Jul
burkina faso	high-basins region	28.8982	Apr-Jul
burkina faso	nord	29.573	May-Aug
burkina faso	plateau-central	30.2767	Apr-Jul
burkina faso	sahel	30.6148	May-Aug
burkina faso	southwest region	28.029	Apr-Jul
burundi	bubanza province	20.5737	Sep-Dec
burundi	bujumbura mairie province	19.6767	Sep-Dec
burundi	bururi province	20.5616	Oct-Jan
burundi	cankuzo province	21.4153	Sep-Dec
burundi	cibitoke province	20.0551	Sep-Dec
burundi	gitega province	20.7645	Sep-Dec
burundi	karuzi province	20.5785	Sep-Dec
burundi	kayanza province	19.5807	Sep-Dec
burundi	kirundo province	20.8788	Sep-Dec
burundi	makamba province	21.8606	Oct-Jan
burundi	muramvya province	19.6174	Sep-Dec
burundi	muyinga province	20.9783	Sep-Dec
burundi	ngozi province	20.0426	Sep-Dec
burundi	ruyigi province	21.0855	Oct-Jan
cambodia	khett banteay mean choay	29.2849	Apr-Jul
cambodia	khett batdambang	28.5069	Apr-Jul
cambodia	khett kampong cham	28.8003	Apr-Jul
cambodia	khett kampong chhnang	28.5763	Apr-Jul
cambodia	khett kampong spoe	28.1089	Apr-Jul
cambodia	khett kampong thum	28.8497	Apr-Jul
cambodia	khett kampot	28.1993	Apr-Jul
cambodia	khett kandal	28.8385	Apr-Jul
cambodia	khett kaoh kong	27.3627	Apr-Jul
cambodia	khett kracheh	28.5187	Apr-Jul
cambodia	khett mondol kiri	27.5439	Apr-Jul
cambodia	khett pouthisat	27.4448	Apr-Jul
cambodia	khett preah vihear	28.9346	Apr-Jul
cambodia	khett prey veng	28.9134	Apr-Jul
cambodia	khett rotanokiri	27.6435	Apr-Jul
cambodia	khett siem reab	29.1963	Apr-Jul
cambodia	khett stoeng treng	28.3144	Apr-Jul
cambodia	khett svay rieng	28.812	Apr-Jul
cambodia	khett takev	28.6087	Apr-Jul
cambodia	otar meanchey	29.1834	Apr-Jul
cameroon	adamaoua region	24.2251	Mar-Jun
cameroon	centre region	24.9504	Mar-Jun
cameroon	east region	24.7887	Mar-Jun
cameroon	far north region	28.2832	May-Aug
cameroon	littoral region	26.213	Mar-Jun
cameroon	north region	26.8515	Apr-Jul
cameroon	north-west region	23.7351	Mar-Jun
cameroon	south region	25.085	Feb-May
cameroon	south-west region	25.4543	Mar-Jun
cameroon	west region	23.712	Mar-Jun
canada	alberta	12.9122	Jun-Sep
canada	british columbia	10.4226	Jun-Sep
canada	manitoba	12.9924	Jun-Sep
canada	new brunswick	15.4787	Jun-Sep
canada	newfoundland and labrador	10.0249	Jun-Sep
canada	northwest territories	7.69164	Jun-Sep
canada	nova scotia	15.7454	Jun-Sep
canada	nunavut	1.77027	Jun-Sep
canada	ontario	14.3749	Jun-Sep
canada	prince edward island	16.1718	Jun-Sep
canada	quebec	10.3337	Jun-Sep
canada	saskatchewan	13.9233	Jun-Sep
canada	yukon	7.73968	Jun-Sep
cape verde	concelho da ribeira grande	24.076	Jul-Oct
cape verde	concelho de santa catarina	25.2201	Jul-Oct
central african republic	prefecture de l' ombella-mpoko	25.8397	Mar-Jun
central african republic	prefecture de l' ouham	26.2988	Apr-Jul
central african republic	prefecture de l' ouham-pende	24.7699	Apr-Jul
central african republic	prefecture de la bamingui-bangoran	26.5813	Apr-Jul
central african republic	prefecture de la basse-kotto	25.7983	Mar-Jun
central african republic	prefecture de la haute-kotto	24.9037	Apr-Jul
central african republic	prefecture de la kemo	26.3757	Mar-Jun
central african republic	prefecture de la lobaye	25.438	Mar-Jun
central african republic	prefecture de la mambere-kadei	25.0157	Mar-Jun
central african republic	prefecture de la nana-grebizi	26.1789	Apr-Jul
central african republic	prefecture de la nana-mambere	24.7227	Mar-Jun
central african republic	prefecture de la ouaka	26.0326	Mar-Jun
central african republic	prefecture de la sangha-mbaere	24.8655	Mar-Jun
central african republic	prefecture de la vakaga	27.2792	Apr-Jul
central african republic	prefecture du haut-mbomou	25.435	Mar-Jun
central african republic	prefecture du mbomou	25.2843	Mar-Jun
chad	batha region	30.5264	May-Aug
chad	borkou region	31.159	May-Aug
chad	chari-baguirmi region	28.8369	May-Aug
chad	ennedi region	30.5367	May-Aug
chad	guera region	27.9331	May-Aug
chad	kanem region	31.1737	May-Aug
chad	lac region	30.5135	May-Aug
chad	logone occidental region	27.6942	Apr-Jul
chad	logone oriental region	27.1059	Apr-Jul
chad	mayo-kebbi east region	28.828	Apr-Jul
chad	mayo-kebbi west region	29.2108	Apr-Jul
chad	moyen-chari region	28.3264	Apr-Jul
chad	ouaddai region	28.1941	May-Aug
chad	region de la ville de n'djamena	29.223	May-Aug
chad	region du sila	27.1183	May-Aug
chad	salamat region	28.7963	Apr-Jul
chad	tandjile region	28.6825	Apr-Jul
chad	tibesti region	29.3439	May-Aug
chad	wadi fira region	29.2486	May-Aug
chile	region aisen del general carlos ibanez del campo	9.75512	Dec-Mar
chile	region de antofagasta	12.8662	Dec-Mar
chile	region de arica y parinacota	12.3601	Dec-Mar
chile	region de atacama	11.8586	Dec-Mar
chile	region de coquimbo	9.55469	Sep-Dec
chile	region de la araucania	11.1717	Sep-Dec
chile	region de los lagos	9.44166	Sep-Dec
chile	region de magallanes y de la antartica chilena	8.85996	Dec-Mar
chile	region de tarapaca	14.792	Dec-Mar
chile	region de valparaiso	11.0265	Sep-Dec
chile	region del biobio	11.8373	Sep-Dec
chile	region del libertador general bernardo o'higgins	11.2233	Sep-Dec
chile	region del maule	12.0836	Sep-Dec
chile	region metropolitana de santiago	9.63817	Sep-Dec
china	anhui sheng	25.4636	Jun-Sep
china	beijing shi	22.5707	Jun-Sep
china	fujian sheng	25.3665	Jun-Sep
china	gansu sheng	16.0737	Jun-Sep
china	guangdong sheng	27.0902	Jun-Sep
china	guangxi zhuangzu zizhiqu	26.7074	Jun-Sep
china	guizhou sheng	22.7084	Jun-Sep
china	hainan sheng	27.7145	May-Aug
china	hebei sheng	21.1809	Jun-Sep
china	heilongjiang sheng	17.0257	Jun-Sep
china	henan sheng	24.6579	Jun-Sep
china	hubei sheng	24.898	Jun-Sep
china	hunan sheng	25.7305	Jun-Sep
china	inner mongolia autonomous region	17.8437	May-Aug
china	jiangsu sheng	25.211	Jun-Sep
china	jiangxi sheng	26.4974	Jun-Sep
china	jilin sheng	18.842	Jun-Sep
china	liaoning sheng	20.5208	Jun-Sep
china	ningxia huizu zizhiqu	18.0901	May-Aug
china	qinghai sheng	7.33286	Jun-Sep
china	shaanxi	20.5284	Jun-Sep
china	shandong sheng	23.1157	Jun-Sep
china	shanghai shi	25.7229	Jun-Sep
china	shanxi sheng	19.6108	May-Aug
china	sichuan sheng	17.408	Jun-Sep
china	tianjin shi	24.3741	Jun-Sep
china	tibet autonomous region	6.3322	Jun-Sep
china	xinjiang uygur zizhiqu	17.9638	Jun-Sep
china	yunnan sheng	19.8154	May-Aug
china	zhejiang sheng	25.066	Jun-Sep
colombia	departamento de antioquia	23.1275	Mar-Jun
colombia	departamento de arauca	26.4656	Mar-Jun
colombia	departamento de bolivar	27.3993	Mar-Jun
colombia	departamento de boyaca	17.847	Mar-Jun
colombia	departamento de caldas	19.4049	Feb-May
colombia	departamento de casanare	26.4862	Oct-Jan
colombia	departamento de cordoba	26.2072	Mar-Jun
colombia	departamento de cundinamarca	18.02	Feb-May
colombia	departamento de la guajira	26.9806	Jun-Sep
colombia	departamento de narino	20.9034	Feb-May
colombia	departamento de norte de santander	21.2785	Mar-Jun
colombia	departamento de risaralda	19.0865	Feb-May
colombia	departamento de santander	20.6548	Feb-May
colombia	departamento de sucre	27.8628	Apr-Jul
colombia	departamento de tolima	21.2037	Jun-Sep
colombia	departamento del amazonas	26.416	Nov-Feb
colombia	departamento del atlantico	27.784	Apr-Jul
colombia	departamento del caqueta	25.8863	Dec-Mar
colombia	departamento del cauca	18.6129	Feb-May
colombia	departamento del cesar	25.5331	Mar-Jun
colombia	departamento del choco	24.8889	Mar-Jun
colombia	departamento del guainia	26.4286	Oct-Jan
colombia	departamento del guaviare	26.0113	Nov-Feb
colombia	departamento del huila	20.1675	Feb-May
colombia	departamento del magdalena	25.9806	Mar-Jun
colombia	departamento del meta	25.6076	Oct-Jan
colombia	departamento del putumayo	25.52	Dec-Mar
colombia	departamento del valle del cauca	20.3457	Feb-May
colombia	departamento del vaupes	26.1435	Dec-Mar
colombia	departamento del vichada	27.0431	Oct-Jan
colombia	distrito capital de bogota	15.0574	Mar-Jun
colombia	quindio department	17.577	Feb-May
costa rica	provincia de alajuela	25.2664	Apr-Jul
costa rica	provincia de cartago	20.9756	Apr-Jul
costa rica	provincia de guanacaste	26.7464	Apr-Jul
costa rica	provincia de heredia	24.8334	Apr-Jul
costa rica	provincia de limon	23.2252	Mar-Jun
costa rica	provincia de puntarenas	24.5917	Apr-Jul
costa rica	provincia de san jose	22.6965	Apr-Jul
croatia	bjelovarsko-bilogorska zupanija	19.0043	Jun-Sep
croatia	brodsko-posavska zupanija	19.4568	Jun-Sep
croatia	dubrovacko-neretvanska zupanija	21.0635	May-Aug
croatia	grad zagreb	19.3106	Jun-Sep
croatia	istarska zupanija	19.8125	Jun-Sep
croatia	karlovacka zupanija	17.2946	Jun-Sep
croatia	koprivnicko-krizevacka zupanija	18.9948	Jun-Sep
croatia	krapinsko-zagorska zupanija	18.5542	Jun-Sep
croatia	licko-senjska zupanija	17.3326	Jun-Sep
croatia	medimurska zupanija	19.0384	Jun-Sep
croatia	osjecko-baranjska zupanija	19.7342	Jun-Sep
croatia	pozesko-slavonska zupanija	19.255	Jun-Sep
croatia	primorsko-goranska zupanija	17.4744	Jun-Sep
croatia	sibensko-kninska zupanija	18.6454	Jun-Sep
croatia	sisacko-moslavacka zupanija	19.0134	Jun-Sep
croatia	splitsko-dalmatinska zupanija	19.0382	Jun-Sep
croatia	varazdinska zupanija	19.1139	Jun-Sep
croatia	viroviticko-podravska zupanija	19.1505	Jun-Sep
croatia	vukovarsko-srijemska zupanija	19.9721	Jun-Sep
croatia	zadarska zupanija	18.4019	Jun-Sep
croatia	zagrebacka zupanija	19.0345	Jun-Sep
cuba	las tunas	27.8738	Jun-Sep
cuba	provincia de camaguey	27.6769	Jun-Sep
cuba	provincia de ciego de avila	27.5129	Jun-Sep
cuba	provincia de cienfuegos	26.8479	Jun-Sep
cuba	provincia de holguin	27.2278	Jun-Sep
cuba	provincia de la habana	27.5468	Jun-Sep
cuba	provincia de matanzas	27.184	Jun-Sep
cuba	provincia de pinar del rio	27.392	Jun-Sep
cuba	provincia de sancti spiritus	27.1881	Jun-Sep
cuba	provincia de santiago de cuba	26.8484	Jun-Sep
cuba	provincia de villa clara	26.9477	Jun-Sep
cuba	provincia granma	27.0861	Jun-Sep
cuba	provincia mayabeque	27.4584	Jun-Sep
cyprus	kyrenia district	19.4075	Mar-Jun
cyprus	nicosia district	18.8488	Mar-Jun
cyprus	paphos district	18.1095	Mar-Jun
czech republic	hlavni mesto praha	16.1202	Jun-Sep
czech republic	jihocesky kraj	15.9656	Jun-Sep
czech republic	jihomoravsky kraj	16.9981	Jun-Sep
czech republic	karlovarsky kraj	15.221	Jun-Sep
czech republic	kraj vysocina	16.0325	Jun-Sep
czech republic	kralovehradecky kraj	15.6709	Jun-Sep
czech republic	liberecky kraj	16.0684	Jun-Sep
czech republic	moravskoslezsky kraj	15.4074	Jun-Sep
czech republic	olomoucky kraj	15.571	Jun-Sep
czech republic	pardubicky kraj	15.6276	Jun-Sep
czech republic	plzensky kraj	15.4803	Jun-Sep
czech republic	stredocesky kraj	16.2761	Jun-Sep
czech republic	ustecky kraj	16.2565	Jun-Sep
czech republic	zlinsky kraj	15.9443	Jun-Sep
democratic republic of the congo	bandundu province	25.5382	Feb-May
democratic republic of the congo	katanga province	23.6517	Sep-Dec
democratic republic of the congo	kinshasa city	25.5526	Feb-May
democratic republic of the congo	province de l' equateur	25.886	Feb-May
democratic republic of the congo	province du bas-congo	25.7547	Jan-Apr
democratic republic of the congo	province du kasai-occidental	24.8734	Feb-May
democratic republic of the congo	province du kasai-oriental	25.1786	Feb-May
democratic republic of the congo	province du maniema	24.7036	Feb-May
democratic republic of the congo	province du nord-kivu	21.4511	Feb-May
democratic republic of the congo	province orientale	24.9586	Feb-May
democratic republic of the congo	south kivu province	21.2403	Feb-May
denmark	region hovedstaden	15.3861	Jun-Sep
denmark	region midtjylland	14.6359	Jun-Sep
denmark	region nordjylland	14.6515	Jun-Sep
denmark	region sjaelland	15.561	Jun-Sep
denmark	region syddanmark	14.8712	Jun-Sep
djibouti	ali sabieh region	31.7868	Jun-Sep
djibouti	cercle d'obock	31.6175	Jun-Sep
djibouti	region de dikhil	31.0367	Jun-Sep
djibouti	region de tadjourah	31.1881	Jun-Sep
dominican republic	provincia de azua	22.1696	Jun-Sep
dominican republic	provincia de baoruco	24.8367	Jun-Sep
dominican republic	provincia de barahona	24.8206	Jun-Sep
dominican republic	provincia de dajabon	25.2136	Jun-Sep
dominican republic	provincia de el seibo	26.7326	Jun-Sep
dominican republic	provincia de elias pina	24.0876	Jun-Sep
dominican republic	provincia de hato mayor	26.5564	Jun-Sep
dominican republic	provincia de hermanas mirabal	26.5517	Jun-Sep
dominican republic	provincia de independencia	24.5296	Jun-Sep
dominican republic	provincia de la altagracia	27.0595	Jun-Sep
dominican republic	provincia de la vega	23.3344	Jun-Sep
dominican republic	provincia de monsenor nouel	23.8564	Jun-Sep
dominican republic	provincia de monte cristi	26.3181	Jun-Sep
dominican republic	provincia de monte plata	26.251	Jun-Sep
dominican republic	provincia de pedernales	25.8368	Jun-Sep
dominican republic	provincia de peravia	24.8676	Jun-Sep
dominican republic	provincia de puerto plata	26.4616	Jun-Sep
dominican republic	provincia de san cristobal	25.7633	Jun-Sep
dominican republic	provincia de san juan	22.9524	Jun-Sep
dominican republic	provincia de san pedro de macoris	26.5435	Jun-Sep
dominican republic	provincia de santiago	23.3799	Jun-Sep
dominican republic	provincia de santiago rodriguez	23.3414	Jun-Sep
dominican republic	provincia duarte	26.1996	Jun-Sep
dominican republic	provincia espaillat	25.9504	Jun-Sep
dominican republic	provincia maria trinidad sanchez	26.731	Jun-Sep
dominican republic	provincia sanchez ramirez	25.5964	Jun-Sep
east timor		25.9585	Oct-Jan
ecuador	provincia de bolivar	16.4419	Feb-May
ecuador	provincia de cotopaxi	13.6106	Feb-May
ecuador	provincia de el oro	21.2259	Jan-Apr
ecuador	provincia de esmeraldas	24.0646	Feb-May
ecuador	provincia de galapagos	25.0258	Jan-Apr
ecuador	provincia de imbabura	15.7616	Feb-May
ecuador	provincia de loja	19.1957	Jan-Apr
ecuador	provincia de los rios	22.7777	Feb-May
ecuador	provincia de manabi	25.6943	Jan-Apr
ecuador	provincia de morona santiago	21.2544	Oct-Jan
ecuador	provincia de napo	23.9248	Oct-Jan
ecuador	provincia de pichincha	16.4109	Feb-May
ecuador	provincia de sucumbios	25.1881	Jan-Apr
ecuador	provincia de zamora chinchipe	18.2999	Feb-May
ecuador	provincia del azuay	15.3698	Feb-May
ecuador	provincia del canar	13.699	Feb-May
ecuador	provincia del carchi	15.7412	Feb-May
ecuador	provincia del chimborazo	12.9314	Feb-May
ecuador	provincia del guayas	24.9792	Jan-Apr
ecuador	provincia del pastaza	25.5247	Oct-Jan
ecuador	provincia del tungurahua	14.3501	Feb-May
egypt	beheira governorate	21.0414	Mar-Jun
egypt	ismailia governorate	24.0837	Apr-Jul
egypt	muhafazat ad daqahliyah	20.924	Mar-Jun
egypt	muhafazat al bahr al ahmar	29.5306	Jun-Sep
egypt	muhafazat al fayyum	27.5354	Jun-Sep
egypt	muhafazat al gharbiyah	21.0474	Mar-Jun
egypt	muhafazat al iskandariyah	20.8077	Mar-Jun
egypt	muhafazat al jizah	27.52	Jun-Sep
egypt	muhafazat al minufiyah	21.8956	Mar-Jun
egypt	muhafazat al minya	27.8655	Jun-Sep
egypt	muhafazat al qahirah	26.5977	Jun-Sep
egypt	muhafazat al qalyubiyah	24.8105	Apr-Jul
egypt	muhafazat al wadi al jadid	29.9877	Jun-Sep
egypt	muhafazat as suways	26.6259	Jun-Sep
egypt	muhafazat ash sharqiyah	24.1907	Apr-Jul
egypt	muhafazat aswan	32.3654	Jun-Sep
egypt	muhafazat asyut	28.32	May-Aug
egypt	muhafazat bani suwayf	27.3554	Jun-Sep
egypt	muhafazat bur sa`id	21.5451	Mar-Jun
egypt	muhafazat dumyat	20.7923	Mar-Jun
egypt	muhafazat janub sina'	26.4014	Jun-Sep
egypt	muhafazat kafr ash shaykh	20.4728	Mar-Jun
egypt	muhafazat matruh	21.5782	Mar-Jun
egypt	muhafazat qina	30.8412	Jun-Sep
egypt	muhafazat shamal sina'	23.4165	Apr-Jul
egypt	muhafazat suhaj	29.2467	Jun-Sep
el salvador	departamento de ahuachapan	24.8215	Apr-Jul
el salvador	departamento de chalatenango	24.1217	Apr-Jul
el salvador	departamento de cuscatlan	25.7982	Apr-Jul
el salvador	departamento de la paz	26.8102	Apr-Jul
el salvador	departamento de la union	26.022	Apr-Jul
el salvador	departamento de morazan	25.5759	Apr-Jul
el salvador	departamento de san miguel	26.5271	Apr-Jul
el salvador	departamento de san salvador	24.9009	Apr-Jul
el salvador	departamento de san vicente	26.5547	Apr-Jul
el salvador	departamento de santa ana	23.7035	Apr-Jul
el salvador	departamento de usulutan	27.0703	Apr-Jul
equatorial guinea	provincia de centro sur	24.7461	Feb-May
equatorial guinea	provincia de kie-ntem	24.8679	Feb-May
equatorial guinea	provincia de litoral	25.7752	Jan-Apr
equatorial guinea	provincia de wele-nzas	24.6878	Feb-May
eritrea	anseba region	28.1611	May-Aug
eritrea	debub region	22.1436	May-Aug
eritrea	gash-barka region	27.9556	May-Aug
eritrea	maekel region	22.7484	May-Aug
eritrea	northern red sea region	28.6422	Jun-Sep
eritrea	southern red sea region	31.8817	Jun-Sep
estonia	harjumaa	14.5202	Jun-Sep
estonia	hiiumaa	14.4435	Jun-Sep
estonia	ida-virumaa	14.6101	Jun-Sep
estonia	jarvamaa	14.5547	Jun-Sep
estonia	jogevamaa	14.5563	Jun-Sep
estonia	laane-virumaa	14.3239	Jun-Sep
estonia	laeaenemaa	14.6682	Jun-Sep
estonia	parnumaa	14.8563	Jun-Sep
estonia	polva	14.5465	May-Aug
estonia	raplamaa	14.734	Jun-Sep
estonia	saaremaa	14.5538	Jun-Sep
estonia	tartumaa	14.5801	Jun-Sep
estonia	valgamaa	14.6539	Jun-Sep
estonia	viljandimaa	14.6427	Jun-Sep
estonia	vorumaa	14.5309	May-Aug
ethiopia	adis abeba astedader	23.6564	Apr-Jul
ethiopia	afar region	29.4431	May-Aug
ethiopia	amhara region	20.9641	Apr-Jul
ethiopia	benishangul-gumuz region	23.8875	Apr-Jul
ethiopia	dire dawa region	25.5777	May-Aug
ethiopia	gambela region	26.7493	Apr-Jul
ethiopia	harari region	22.3113	Apr-Jul
ethiopia	oromiya region	21.297	Mar-Jun
ethiopia	somali region	26.9828	Mar-Jun
ethiopia	southern nations, nationalities, and people's region	21.2199	Mar-Jun
ethiopia	tigray region	23.5096	May-Aug
fiji	central division	25.3939	Dec-Mar
fiji	northern division	25.875	Jan-Apr
fiji	western division	25.3557	Dec-Mar
finland	etela-karjala	14.3356	Jun-Sep
finland	etela-savo	13.9975	Jun-Sep
finland	haeme	13.7618	Jun-Sep
finland	kainuu	12.5969	Jun-Sep
finland	kymenlaakso	14.2193	Jun-Sep
finland	lappland	10.5679	Jun-Sep
finland	mellersta finland	13.3802	Jun-Sep
finland	mellersta osterbotten	12.7091	Jun-Sep
finland	norra oesterbotten	12.2489	Jun-Sep
finland	osterbotten	13.0724	Jun-Sep
finland	paijat-hame	13.8006	Jun-Sep
finland	pirkanmaa	13.4914	Jun-Sep
finland	pohjois-karjala	13.1991	Jun-Sep
finland	satakunta	13.7045	Jun-Sep
finland	savo	13.6204	Jun-Sep
finland	sodra osterbotten	13.1386	Jun-Sep
finland	uusimaa	14.0364	Jun-Sep
finland	varsinais-suomi	14.0207	Jun-Sep
france	region alsace	16.8829	Jun-Sep
france	region aquitaine	18.9554	Jun-Sep
france	region auvergne	16.2571	Jun-Sep
france	region basse-normandie	16.3605	Jun-Sep
france	region bourgogne	17.5953	Jun-Sep
france	region bretagne	16.3246	Jun-Sep
france	region centre	17.6433	Jun-Sep
france	region champagne-ardenne	17.092	Jun-Sep
france	region corse	16.125	Aug-Nov
france	region franche-comte	16.1785	Jun-Sep
france	region haute-normandie	16.5319	Jun-Sep
france	region ile-de-france	17.8067	Jun-Sep
france	region languedoc-roussillon	19.2726	Jun-Sep
france	region limousin	16.9701	Jun-Sep
france	region lorraine	16.6379	Jun-Sep
france	region midi-pyrenees	18.5059	Jun-Sep
france	region nord-pas-de-calais	16.1635	Jun-Sep
france	region pays de la loire	17.6321	Jun-Sep
france	region picardie	16.8884	Jun-Sep
france	region poitou-charentes	18.2785	Jun-Sep
france	region provence-alpes-cote d'azur	17.1721	Jun-Sep
france	region rhone-alpes	16.0256	Jun-Sep
french southern territories	archipel des kerguelen	6.1606	Dec-Mar
gabon	province de l' estuaire	26.617	Jan-Apr
gabon	province de l' ogooue-ivindo	25.8045	Feb-May
gabon	province de l' ogooue-lolo	26.1248	Jan-Apr
gabon	province de l' ogooue-maritime	27.2291	Jan-Apr
gabon	province de la ngounie	26.5035	Jan-Apr
gabon	province de la nyanga	26.7451	Jan-Apr
gabon	province du haut-ogooue	25.3836	Feb-May
gabon	province du moyen-ogooue	27.1558	Jan-Apr
gabon	province du woleu-ntem	25.2756	Feb-May
gambia	central river division	29.1491	May-Aug
gambia	city of banjul	27.3952	May-Aug
gambia	lower river division	28.7489	May-Aug
gambia	north bank division	28.0834	May-Aug
gambia	upper river division	29.0865	May-Aug
georgia	abkhazia	15.6213	Jun-Sep
georgia	ajaria	17.1135	Jun-Sep
georgia	guria	18.4368	Jun-Sep
georgia	imereti	17.7587	Jun-Sep
georgia	kakheti	19.0983	Jun-Sep
georgia	k'alak'i t'bilisi	20.3835	Jun-Sep
georgia	kvemo kartli	17.6562	Jun-Sep
georgia	mtskheta-mtianeti	16.2211	Jun-Sep
georgia	racha-lechkhumi and kvemo svaneti	13.4257	Jun-Sep
georgia	samegrelo-zemo svanetis mkhare	13.7837	Jun-Sep
georgia	samtskhe-javakheti	14.2734	Jun-Sep
georgia	shida kartli	15.1371	Jun-Sep
germany	baden-wuerttemberg	16.1786	Jun-Sep
germany	freie und hansestadt hamburg	15.6822	Jun-Sep
germany	freistaat bayern	15.7015	Jun-Sep
germany	freistaat sachsen	16.4754	Jun-Sep
germany	freistaat thuringen	15.4682	Jun-Sep
germany	land berlin	17.0137	Jun-Sep
germany	land brandenburg	16.9292	Jun-Sep
germany	land hessen	15.8411	Jun-Sep
germany	land mecklenburg-vorpommern	16.1512	Jun-Sep
germany	land niedersachsen	15.6615	Jun-Sep
germany	land nordrhein-westfalen	15.9042	Jun-Sep
germany	land sachsen-anhalt	16.47	Jun-Sep
germany	land schleswig-holstein	15.5468	Jun-Sep
germany	rheinland-pfalz	16.6042	Jun-Sep
germany	saarland	16.6432	Jun-Sep
ghana	ashanti region	27.9759	Feb-May
ghana	brong-ahafo region	27.918	Mar-Jun
ghana	central region	27.4321	Mar-Jun
ghana	eastern region	27.8996	Feb-May
ghana	greater accra region	28.1626	Feb-May
ghana	northern region	29.181	Mar-Jun
ghana	upper east region	29.0648	Apr-Jul
ghana	upper west region	28.3349	Apr-Jul
ghana	volta region	27.6101	Mar-Jun
ghana	western region	27.8573	Feb-May
greece	attica	16.6402	Mar-Jun
greece	central greece	18.8469	Apr-Jul
greece	central macedonia	21.3093	Jun-Sep
greece	crete	17.5567	Sep-Dec
greece	east macedonia and thrace	20.4763	Jun-Sep
greece	epirus	17.6583	Apr-Jul
greece	ionian islands	15.9719	Mar-Jun
greece	mount athos	21.7762	May-Aug
greece	north aegean	18.557	Apr-Jul
greece	peloponnese	14.6397	Mar-Jun
greece	south aegean	18.0748	Mar-Jun
greece	thessaly	18.4719	Apr-Jul
greece	west greece	14.872	Mar-Jun
greece	west macedonia	18.307	May-Aug
greenland		-7.24447	Jun-Sep
guatemala	departamento de alta verapaz	24.2412	Apr-Jul
guatemala	departamento de baja verapaz	21.7223	Apr-Jul
guatemala	departamento de chimaltenango	22.6027	Apr-Jul
guatemala	departamento de chiquimula	22.8011	Apr-Jul
guatemala	departamento de el progreso	23.0591	Apr-Jul
guatemala	departamento de escuintla	26.7578	Apr-Jul
guatemala	departamento de guatemala	22.7202	Apr-Jul
guatemala	departamento de huehuetenango	19.4263	Apr-Jul
guatemala	departamento de izabal	26.0241	Apr-Jul
guatemala	departamento de jalapa	23.4211	Apr-Jul
guatemala	departamento de jutiapa	24.5846	Apr-Jul
guatemala	departamento de quetzaltenango	21.7868	Apr-Jul
guatemala	departamento de retalhuleu	26.7355	Apr-Jul
guatemala	departamento de sacatepequez	22.5484	Apr-Jul
guatemala	departamento de san marcos	22.0208	Apr-Jul
guatemala	departamento de santa rosa	25.4853	Apr-Jul
guatemala	departamento de solola	20.5368	Apr-Jul
guatemala	departamento de suchitepequez	25.537	Apr-Jul
guatemala	departamento de totonicapan	18.1427	Apr-Jul
guatemala	departamento de zacapa	23.9539	Apr-Jul
guatemala	departamento del peten	27.0377	Apr-Jul
guatemala	departamento del quiche	20.5728	Apr-Jul
guinea	boke region	26.5203	May-Aug
guinea	faranah region	26.5364	Apr-Jul
guinea	kankan region	26.9538	Apr-Jul
guinea	kindia region	25.3855	May-Aug
guinea	labe region	25.8039	May-Aug
guinea	mamou region	25.4506	Apr-Jul
guinea	nzerekore region	24.8982	Apr-Jul
guinea-bissau	bafata	27.4121	May-Aug
guinea-bissau	cacheu region	27.316	May-Aug
guinea-bissau	gabu	27.5394	May-Aug
guinea-bissau	oio region	27.5598	May-Aug
guinea-bissau	quinara	26.8325	May-Aug
guinea-bissau	tombali	26.7054	May-Aug
guyana	barima-waini region	26.5056	Aug-Nov
guyana	cuyuni-mazaruni region	25.5257	Aug-Nov
guyana	demerara-mahaica region	27.154	Aug-Nov
guyana	east berbice-corentyne region	26.8068	Aug-Nov
guyana	essequibo islands-west demerara region	27.1044	Aug-Nov
guyana	mahaica-berbice region	27.3484	Aug-Nov
guyana	pomeroon-supenaam region	27.0876	Aug-Nov
guyana	potaro-siparuni region	25.9569	Aug-Nov
guyana	upper demerara-berbice region	26.9002	Aug-Nov
guyana	upper takutu-upper essequibo region	26.7636	Aug-Nov
haiti	departement de la grand'anse	26.5647	Jun-Sep
haiti	departement de l'artibonite	26.1614	Jun-Sep
haiti	departement de l'ouest	25.6076	Jun-Sep
haiti	departement de nippes	26.9401	Jun-Sep
haiti	departement du centre	24.867	Jun-Sep
haiti	departement du nord	26.3911	Jun-Sep
haiti	departement du nord-est	25.7455	Jun-Sep
honduras	departamento de atlantida	25.0405	May-Aug
honduras	departamento de choluteca	25.6224	Apr-Jul
honduras	departamento de colon	26.1298	May-Aug
honduras	departamento de comayagua	22.4291	Apr-Jul
honduras	departamento de copan	22.9632	Apr-Jul
honduras	departamento de cortes	24.8814	May-Aug
honduras	departamento de el paraiso	23.2052	Apr-Jul
honduras	departamento de gracias a dios	27.3066	May-Aug
honduras	departamento de intibuca	22.5171	Apr-Jul
honduras	departamento de lempira	23.2394	Apr-Jul
honduras	departamento de ocotepeque	22.68	Apr-Jul
honduras	departamento de olancho	24.5724	Apr-Jul
honduras	departamento de santa barbara	23.2034	Apr-Jul
honduras	departamento de valle	27.1517	Apr-Jul
honduras	departamento de yoro	23.4383	May-Aug
honduras	departmento de francisco morazan	23.0364	Apr-Jul
honduras	departmento de la paz	23.2885	Apr-Jul
hong kong		28.0666	Jun-Sep
hungary	bacs-kiskun megye	19.4696	Jun-Sep
hungary	baranya megye	19.2696	Jun-Sep
hungary	bekes megye	19.5963	Jun-Sep
hungary	borsod-abauj-zemplen megye	18.1434	Jun-Sep
hungary	budapest fovaros	18.7661	Jun-Sep
hungary	csongrad megye	19.8076	Jun-Sep
hungary	fejer megye	18.9574	Jun-Sep
hungary	gyor-moson-sopron megye	18.6465	Jun-Sep
hungary	hajdu-bihar megye	19.1607	Jun-Sep
hungary	heves megye	18.613	Jun-Sep
hungary	jasz-nagykun-szolnok megye	19.3195	Jun-Sep
hungary	komarom-esztergom megye	18.4891	Jun-Sep
hungary	nograd megye	17.8198	Jun-Sep
hungary	pest megye	18.9166	Jun-Sep
hungary	somogy megye	19.0388	Jun-Sep
hungary	szabolcs-szatmar-bereg megye	18.7263	Jun-Sep
hungary	tolna megye	19.2016	Jun-Sep
hungary	vas megye	18.5513	Jun-Sep
hungary	veszprem megye	18.7813	Jun-Sep
hungary	zala megye	18.9002	Jun-Sep
iceland	austurland	6.10952	Jun-Sep
iceland	hofudborgarsvadi	8.55696	Jun-Sep
iceland	nordurland eystra	6.30343	Jun-Sep
iceland	nordurland vestra	7.0499	Jun-Sep
iceland	sudurland	7.68226	Jun-Sep
iceland	sudurnes	8.9969	Jun-Sep
iceland	vestfirdir	6.99085	Jun-Sep
iceland	vesturland	7.66734	Jun-Sep
india	national capital territory of delhi	31.5733	May-Aug
india	state of andhra pradesh	29.8377	May-Aug
india	state of arunachal pradesh	20.2127	Jun-Sep
india	state of assam	26.6018	Jun-Sep
india	state of bihar	29.7838	May-Aug
india	state of chhattisgarh	29.3316	May-Aug
india	state of goa	27.474	Apr-Jul
india	state of gujarat	30.2004	May-Aug
india	state of haryana	31.5622	May-Aug
india	state of himachal pradesh	16.8148	Jun-Sep
india	state of jammu and kashmir	11.0342	Jun-Sep
india	state of jharkhand	29.2292	May-Aug
india	state of karnataka	27.6685	Apr-Jul
india	state of kerala	26.6467	Apr-Jul
india	state of madhya pradesh	29.925	May-Aug
india	state of maharashtra	28.7965	May-Aug
india	state of manipur	22.706	Jun-Sep
india	state of meghalaya	25.1553	Jun-Sep
india	state of mizoram	23.5338	Jun-Sep
india	state of nagaland	22.1344	Jun-Sep
india	state of odisha	28.7965	May-Aug
india	state of punjab	31.6917	May-Aug
india	state of rajasthan	31.6001	May-Aug
india	state of sikkim	12.267	Jun-Sep
india	state of tamil nadu	28.575	May-Aug
india	state of tripura	27.3956	Jun-Sep
india	state of uttar pradesh	31.1959	May-Aug
india	state of uttarakhand	19.7501	May-Aug
india	state of west bengal	29.4981	Apr-Jul
india	union territory of chandigarh	29.4652	May-Aug
indonesia	daerah istimewa yogyakarta	26.5206	Feb-May
indonesia	daerah khusus ibukota jakarta	26.7934	Sep-Dec
indonesia	nanggroe aceh darussalam province	25.3343	Mar-Jun
indonesia	propinsi bengkulu	25.6519	Mar-Jun
indonesia	propinsi nusa tenggara barat	25.6847	Oct-Jan
indonesia	provinsi bali	25.9662	Oct-Jan
indonesia	provinsi banten	26.701	Sep-Dec
indonesia	provinsi jambi	26.8712	Mar-Jun
indonesia	provinsi jawa barat	25.8887	Feb-May
indonesia	provinsi jawa tengah	26.5053	Feb-May
indonesia	provinsi jawa timur	26.7199	Oct-Jan
indonesia	provinsi kalimantan barat	26.1065	Mar-Jun
indonesia	provinsi kalimantan selatan	26.5549	Mar-Jun
indonesia	provinsi kalimantan tengah	26.5133	Mar-Jun
indonesia	provinsi kalimantan timur	25.6691	Mar-Jun
indonesia	provinsi kepulauan bangka belitung	27.1723	Mar-Jun
indonesia	provinsi lampung	26.487	Mar-Jun
indonesia	provinsi maluku	26.0036	Oct-Jan
indonesia	provinsi maluku utara	25.82	Mar-Jun
indonesia	provinsi nusa tenggara timur	26.1279	Oct-Jan
indonesia	provinsi papua	25.7904	Oct-Jan
indonesia	provinsi papua barat	25.7202	Oct-Jan
indonesia	provinsi riau	27.1956	Mar-Jun
indonesia	provinsi sulawesi barat	25.1195	Oct-Jan
indonesia	provinsi sulawesi selatan	24.6957	Oct-Jan
indonesia	provinsi sulawesi tengah	24.2111	Oct-Jan
indonesia	provinsi sulawesi tenggara	25.6529	Nov-Feb
indonesia	provinsi sulawesi utara	24.0761	Dec-Mar
indonesia	provinsi sumatera barat	25.9074	Mar-Jun
indonesia	provinsi sumatera selatan	26.8117	Mar-Jun
indonesia	provinsi sumatera utara	25.7573	Mar-Jun
iran	ostan-e azarbayjan-e gharbi	19.9194	May-Aug
iran	ostan-e azarbayjan-e sharqi	21.244	Jun-Sep
iran	ostan-e bushehr	24.296	Mar-Jun
iran	ostan-e chahar mahal va bakhtiari	22.2997	May-Aug
iran	ostan-e esfahan	26.287	May-Aug
iran	ostan-e fars	23.3989	Apr-Jul
iran	ostan-e gilan	22.4702	May-Aug
iran	ostan-e hamadan	20.7645	May-Aug
iran	ostan-e hormozgan	28.1903	Apr-Jul
iran	ostan-e ilam	25.2433	Apr-Jul
iran	ostan-e kerman	25.0711	Apr-Jul
iran	ostan-e kermanshah	23.2583	May-Aug
iran	ostan-e khorasan-e jonubi	24.1697	Apr-Jul
iran	ostan-e khorasan-e razavi	24.9739	May-Aug
iran	ostan-e khorasan-e shomali	22.5169	May-Aug
iran	ostan-e khuzestan	28.3727	Apr-Jul
iran	ostan-e kohgiluyeh va bowyer ahmad	23.2815	Apr-Jul
iran	ostan-e kordestan	20.0696	May-Aug
iran	ostan-e lorestan	22.9156	May-Aug
iran	ostan-e markazi	24.1918	May-Aug
iran	ostan-e mazandaran	24.3438	May-Aug
iran	ostan-e semnan	28.0695	May-Aug
iran	ostan-e sistan va baluchestan	28.2589	Apr-Jul
iran	ostan-e tehran	24.6058	May-Aug
iran	ostan-e yazd	26.2612	Apr-Jul
iran	ostan-e zanjan	20.2012	May-Aug
iraq	muhafazat al anbar	26.5472	Apr-Jul
iraq	muhafazat al basrah	31.2518	Apr-Jul
iraq	muhafazat al muthanna	33.1535	May-Aug
iraq	muhafazat al qadisiyah	30.3194	Apr-Jul
iraq	muhafazat an najaf	32.1301	May-Aug
iraq	muhafazat arbil	23.4067	Apr-Jul
iraq	muhafazat as sulaymaniyah	26.5976	May-Aug
iraq	muhafazat babil	29.96	Apr-Jul
iraq	muhafazat baghdad	29.7366	Apr-Jul
iraq	muhafazat dahuk	21.9499	Apr-Jul
iraq	muhafazat dhi qar	30.7953	Apr-Jul
iraq	muhafazat diyala	29.6671	Apr-Jul
iraq	muhafazat karbala'	28.2179	Apr-Jul
iraq	muhafazat kirkuk	27.9066	Apr-Jul
iraq	muhafazat maysan	30.4706	Apr-Jul
iraq	muhafazat ninawa	26.5739	Apr-Jul
iraq	muhafazat salah ad din	29.0405	Apr-Jul
iraq	muhafazat wasit	30.0962	Apr-Jul
ireland	connaught	13.5124	Jun-Sep
ireland	leinster	13.9515	Jun-Sep
ireland	munster	13.8682	Jun-Sep
ireland	ulster	13.0325	Jun-Sep
israel	central district	19.1986	Mar-Jun
israel	haifa district	19.2051	Mar-Jun
israel	jerusalem district	19.4202	Mar-Jun
israel	northern district	18.3524	Mar-Jun
israel	southern district	20.4606	Mar-Jun
israel	tel aviv district	19.3417	Mar-Jun
italy	regione abruzzo	18.7173	May-Aug
italy	regione autonoma della sardegna	18.3619	Aug-Nov
italy	regione autonoma friuli venezia giulia	17.222	Jun-Sep
italy	regione autonoma siciliana	19.7896	Aug-Nov
italy	regione autonoma trentino-alto adige	9.92979	Jun-Sep
italy	regione autonoma valle d'aosta	10.6896	Jun-Sep
italy	regione basilicata	17.0913	Apr-Jul
italy	regione calabria	19.0669	Aug-Nov
italy	regione campania	16.7431	Apr-Jul
italy	regione emilia-romagna	19.3596	Jun-Sep
italy	regione lazio	17.5357	Apr-Jul
italy	regione liguria	18.5302	May-Aug
italy	regione lombardia	17.2557	Jun-Sep
italy	regione marche	19.1576	Jun-Sep
italy	regione molise	17.4735	Apr-Jul
italy	regione piemonte	17.3078	Jun-Sep
italy	regione puglia	18.6516	Apr-Jul
italy	regione toscana	19.0603	May-Aug
italy	regione umbria	19.6576	Jun-Sep
italy	regione veneto	18.4679	Jun-Sep
ivory coast	region de l' agneby	27.5146	Mar-Jun
ivory coast	region de la marahoue	27.1232	Mar-Jun
ivory coast	region de la vallee du bandama	27.5548	Mar-Jun
ivory coast	region des dix-huit montagnes	26.0562	Mar-Jun
ivory coast	region des lacs	27.5399	Mar-Jun
ivory coast	region des lagunes	27.4727	Mar-Jun
ivory coast	region des savanes	27.1147	Apr-Jul
ivory coast	region du bafing	26.4738	Mar-Jun
ivory coast	region du bas-sassandra	26.3338	Mar-Jun
ivory coast	region du denguele	26.9177	Apr-Jul
ivory coast	region du fromager	26.832	Mar-Jun
ivory coast	region du haut-sassandra	26.8252	Mar-Jun
ivory coast	region du moyen-cavally	26.3169	Mar-Jun
ivory coast	region du moyen-comoe	28.1039	Feb-May
ivory coast	region du n'zi-comoe	27.7517	Mar-Jun
ivory coast	region du sud-bandama	27.1276	Mar-Jun
ivory coast	region du sud-comoe	27.3048	Mar-Jun
ivory coast	region du worodougou	27.3194	Mar-Jun
ivory coast	region du zanzan	28.1104	Mar-Jun
jamaica	parish of manchester	26.2528	Jun-Sep
jamaica	parish of portland	25.699	Jun-Sep
jamaica	parish of saint ann	25.1127	Jun-Sep
jamaica	parish of saint elizabeth	26.3295	Jun-Sep
jamaica	parish of saint mary	25.4234	Jun-Sep
jamaica	parish of saint thomas	26.2143	Jun-Sep
jamaica	parish of trelawny	25.6436	Jun-Sep
japan	aichi-ken	23.5304	Jun-Sep
japan	akita-ken	19.6884	Jun-Sep
japan	aomori-ken	18.9644	Jun-Sep
japan	chiba-ken	23.3135	Jun-Sep
japan	ehime-ken	22.9531	Jun-Sep
japan	fukui-ken	21.6364	Jun-Sep
japan	fukuoka-ken	23.9607	Jun-Sep
japan	fukushima-ken	19.7315	Jun-Sep
japan	gifu-ken	20.4842	Jun-Sep
japan	gunma-ken	19.2911	Jun-Sep
japan	hiroshima-ken	22.6292	Jun-Sep
japan	hokkaido	15.7339	Jun-Sep
japan	hyogo-ken	22.8569	Jun-Sep
japan	ibaraki-ken	22.3577	Jun-Sep
japan	ishikawa-ken	23.0896	Jun-Sep
japan	iwate-ken	18.4602	Jun-Sep
japan	kagawa-ken	23.758	Jun-Sep
japan	kagoshima-ken	24.3664	Jun-Sep
japan	kanagawa-ken	22.2423	Jun-Sep
japan	kochi-ken	23.0206	Jun-Sep
japan	kumamoto-ken	22.6878	Jun-Sep
japan	kyoto-fu	22.9967	Jun-Sep
japan	mie-ken	23.1507	Jun-Sep
japan	miyagi ken	20.0016	Jun-Sep
japan	miyazaki-ken	22.6304	Jun-Sep
japan	nagano-ken	18.3408	Jun-Sep
japan	nagasaki-ken	24.3227	Jun-Sep
japan	nara-ken	22.54	Jun-Sep
japan	niigata-ken	20.8725	Jun-Sep
japan	oita-ken	23.0456	Jun-Sep
japan	okayama-ken	22.9536	Jun-Sep
japan	osaka-fu	23.8442	Jun-Sep
japan	saga-ken	24.1525	Jun-Sep
japan	saitama-ken	22.4186	Jun-Sep
japan	shiga-ken	23.0791	Jun-Sep
japan	shimane-ken	22.2442	Jun-Sep
japan	shizuoka-ken	21.1224	Jun-Sep
japan	tochigi-ken	20.4455	Jun-Sep
japan	tokushima-ken	23.3346	Jun-Sep
japan	tokyo-to	22.839	Jun-Sep
japan	tottori-ken	21.851	Jun-Sep
japan	toyama-ken	20.8281	Jun-Sep
japan	wakayama-ken	23.8106	Jun-Sep
japan	yamagata-ken	19.8202	Jun-Sep
japan	yamaguchi-ken	23.1705	Jun-Sep
japan	yamanashi-ken	18.2732	Jun-Sep
jordan	irbid	18.4988	Mar-Jun
jordan	muhafazat `amman	22.6753	Apr-Jul
jordan	muhafazat al `aqabah	23.9409	Apr-Jul
jordan	muhafazat al balqa'	18.8877	Mar-Jun
jordan	muhafazat al karak	18.3717	Mar-Jun
jordan	muhafazat al mafraq	23.4327	Apr-Jul
jordan	muhafazat at tafilah	22.2463	Apr-Jul
jordan	muhafazat ma`an	23.5727	Apr-Jul
jordan	muhafazat madaba	19.2128	Mar-Jun
kazakhstan	aktyubinskaya oblast'	21.1113	May-Aug
kazakhstan	almaty oblysy	19.3264	Jun-Sep
kazakhstan	aqmola oblysy	17.8833	May-Aug
kazakhstan	atyrau oblysy	22.7399	May-Aug
kazakhstan	batys qazaqstan oblysy	21.4026	May-Aug
kazakhstan	bayqongyr qalasy	23.8703	May-Aug
kazakhstan	mangistauskaya oblast'	23.5474	Jun-Sep
kazakhstan	pavlodar oblysy	17.9438	May-Aug
kazakhstan	qaraghandy oblysy	19.6072	May-Aug
kazakhstan	qostanay oblysy	18.9137	May-Aug
kazakhstan	qyzylorda oblysy	24.2103	May-Aug
kazakhstan	severo-kazakhstanskaya oblast'	17.077	May-Aug
kazakhstan	shyghys qazaqstan oblysy	17.2865	May-Aug
kazakhstan	yuzhno-kazakhstanskaya oblast'	23.6216	May-Aug
kazakhstan	zhambyl oblysy	21.7572	Jun-Sep
kenya	central province	18.343	Feb-May
kenya	coast province	27.6267	Jan-Apr
kenya	eastern province	26.3093	Jan-Apr
kenya	nairobi province	20.5247	Jan-Apr
kenya	north eastern province	28.605	Feb-May
kenya	nyanza province	21.5637	Jan-Apr
kenya	rift valley province	23.1884	Jan-Apr
kenya	western province	21.3604	Feb-May
kiribati		27.6923	Mar-Jun
kosovo		17.5717	Jun-Sep
kuwait		31.556	Apr-Jul
kyrgyzstan	batken oblasty	15.5345	May-Aug
kyrgyzstan	chuy oblasty	14.185	Jun-Sep
kyrgyzstan	gorod bishkek	16.7411	Jun-Sep
kyrgyzstan	issyk-kul'skaya oblast'	10.9767	Jun-Sep
kyrgyzstan	jalal-abad oblasty	13.8792	Jun-Sep
kyrgyzstan	naryn oblasty	11.0175	Jun-Sep
kyrgyzstan	osh oblasty	12.3866	Jun-Sep
kyrgyzstan	talas oblasty	13.9448	Jun-Sep
laos	kampheng nakhon viangchan	28.1898	Apr-Jul
laos	khoueng attapu	26.3342	Apr-Jul
laos	khoueng bokeo	25.7993	Apr-Jul
laos	khoueng bolikhamxai	26.1836	Apr-Jul
laos	khoueng champasak	27.8643	Apr-Jul
laos	khoueng houaphan	25.4992	May-Aug
laos	khoueng khammouan	27.4009	Apr-Jul
laos	khoueng louangnamtha	24.5874	May-Aug
laos	khoueng oudomxai	24.969	May-Aug
laos	khoueng phongsali	24.3707	May-Aug
laos	khoueng salavan	26.4764	Apr-Jul
laos	khoueng savannakhet	27.6988	Apr-Jul
laos	khoueng viangchan	26.303	Apr-Jul
laos	khoueng xaignabouli	25.7007	Apr-Jul
laos	khoueng xekong	24.8376	May-Aug
laos	khoueng xiangkhouang	24.0481	May-Aug
laos	luang prabang province	24.787	May-Aug
latvia	adazu novads	15.1166	Jun-Sep
latvia	aglonas novads	14.9239	Jun-Sep
latvia	aizputes novads	14.9005	Jun-Sep
latvia	alojas novads	14.7958	Jun-Sep
latvia	alsungas novads	14.8622	Jun-Sep
latvia	aluksnes rajons	14.6592	May-Aug
latvia	amatas novads	14.7227	Jun-Sep
latvia	apes novads	14.6302	May-Aug
latvia	auces novads	15.1258	Jun-Sep
latvia	baldones novads	15.2594	Jun-Sep
latvia	balvu rajons	14.869	May-Aug
latvia	bauskas rajons	15.3807	Jun-Sep
latvia	beverinas novads	14.562	Jun-Sep
latvia	brocenu novads	14.8426	Jun-Sep
latvia	burtnieku novads	14.7184	Jun-Sep
latvia	cesvaines novads	14.8091	May-Aug
latvia	ciblas novads	15.1645	May-Aug
latvia	daugavpils municipality	15.1835	May-Aug
latvia	dobeles rajons	15.1769	Jun-Sep
latvia	dundagas novads	14.6871	Jun-Sep
latvia	grobinas novads	15.1834	Jun-Sep
latvia	gulbenes rajons	14.7519	May-Aug
latvia	ilukstes novads	15.1091	May-Aug
latvia	jaunjelgavas novads	14.9991	May-Aug
latvia	jaunpils novads	14.9777	Jun-Sep
latvia	jekabpils rajons	15.0635	May-Aug
latvia	jelgavas rajons	15.2859	Jun-Sep
latvia	kandavas novads	14.7199	Jun-Sep
latvia	karsavas novads	15.0226	May-Aug
latvia	keguma novads	15.1553	Jun-Sep
latvia	kocenu novads	14.6565	Jun-Sep
latvia	kokneses novads	14.8278	Jun-Sep
latvia	kraslavas rajons	15.1745	May-Aug
latvia	krimuldas novads	14.9233	Jun-Sep
latvia	krustpils novads	15.0508	May-Aug
latvia	kuldigas rajons	14.8171	Jun-Sep
latvia	lielvardes novads	15.0049	Jun-Sep
latvia	limbazu rajons	14.7981	Jun-Sep
latvia	livanu novads	15.0807	May-Aug
latvia	ludzas rajons	15.0945	May-Aug
latvia	madonas rajons	14.8993	May-Aug
latvia	malpils novads	14.8944	Jun-Sep
latvia	mazsalacas novads	14.8091	Jun-Sep
latvia	ogres rajons	14.8957	Jun-Sep
latvia	olaines novads	15.2629	Jun-Sep
latvia	pargaujas novads	14.7881	Jun-Sep
latvia	pavilostas novads	15.0501	Jun-Sep
latvia	plavinu novads	14.8242	May-Aug
latvia	preilu rajons	15.1617	May-Aug
latvia	priekules novads	15.0596	Jun-Sep
latvia	priekulu novads	14.562	Jun-Sep
latvia	raunas novads	14.579	Jun-Sep
latvia	rezeknes rajons	15.0346	May-Aug
latvia	riebinu novads	15.1129	May-Aug
latvia	riga	15.1857	Jun-Sep
latvia	ropazu novads	15.1399	Jun-Sep
latvia	rugaju novads	14.8744	May-Aug
latvia	rujienas novads	14.7806	Jun-Sep
latvia	salacgrivas novads	14.9172	Jun-Sep
latvia	salas novads	14.9694	May-Aug
latvia	saldus rajons	14.9022	Jun-Sep
latvia	sejas novads	15.0328	Jun-Sep
latvia	siguldas novads	15.0427	Jun-Sep
latvia	skrundas novads	14.9164	Jun-Sep
latvia	smiltenes novads	14.5882	Jun-Sep
latvia	talsu rajons	14.7061	Jun-Sep
latvia	tukuma rajons	14.98	Jun-Sep
latvia	vainodes novads	15.0125	Jun-Sep
latvia	valkas rajons	14.6866	Jun-Sep
latvia	varkavas novads	15.1539	May-Aug
latvia	vecpiebalgas novads	14.6868	Jun-Sep
latvia	vecumnieku novads	15.2338	Jun-Sep
latvia	ventspils rajons	14.7917	Jun-Sep
latvia	vilakas novads	14.7367	Jun-Sep
latvia	vilanu novads	15.0631	May-Aug
lebanon	mohafazat beqaa	16.8738	Apr-Jul
lebanon	mohafazat liban-nord	18.7753	Apr-Jul
lebanon	mohafazat liban-sud	17.9961	Mar-Jun
lebanon	mohafazat mont-liban	15.5203	Mar-Jun
lebanon	mohafazat nabatiye	17.513	Mar-Jun
lesotho	berea district	17.4082	Dec-Mar
lesotho	butha-buthe district	14.9714	Dec-Mar
lesotho	leribe district	16.0587	Dec-Mar
lesotho	mafeteng district	19.0163	Dec-Mar
lesotho	maseru district	16.8279	Dec-Mar
lesotho	mohale's hoek district	17.6791	Dec-Mar
lesotho	mokhotlong district	15.2141	Dec-Mar
lesotho	quthing district	16.615	Dec-Mar
lesotho	thaba-tseka district	15.1933	Dec-Mar
liberia	bong county	25.1928	Apr-Jul
liberia	grand bassa county	25.6433	Oct-Jan
liberia	grand cape mount county	25.871	Apr-Jul
liberia	grand gedeh county	25.8512	Mar-Jun
liberia	grand kru county	26.0846	Mar-Jun
liberia	lofa county	24.9809	Apr-Jul
liberia	maryland county	26.1744	Mar-Jun
liberia	montserrado county	25.6447	Oct-Jan
liberia	nimba county	26.1793	Mar-Jun
liberia	river cess county	26.1885	Mar-Jun
liberia	river gee county	25.7974	Mar-Jun
liberia	sinoe county	25.9827	Mar-Jun
libya	sha`biyat al butnan	21.7591	Mar-Jun
libya	sha`biyat al jabal al akhdar	19.2886	Mar-Jun
libya	sha`biyat al jabal al gharbi	25.2952	Apr-Jul
libya	sha`biyat al jafarah	20.5974	Mar-Jun
libya	sha`biyat al jufrah	25.9892	Apr-Jul
libya	sha`biyat al kufrah	29.8416	Jun-Sep
libya	sha`biyat al marj	19.8848	Mar-Jun
libya	sha`biyat al marqab	20.18	Mar-Jun
libya	sha`biyat al wahat	23.2597	Mar-Jun
libya	sha`biyat an nuqat al khams	23.8985	Aug-Nov
libya	sha`biyat az zawiyah	20.8149	Mar-Jun
libya	sha`biyat banghazi	20.879	Mar-Jun
libya	sha`biyat darnah	19.8661	Mar-Jun
libya	sha`biyat ghat	30.5677	May-Aug
libya	sha`biyat misratah	19.9954	Sep-Dec
libya	sha`biyat murzuq	30.0666	Jun-Sep
libya	sha`biyat nalut	26.6093	Apr-Jul
libya	sha`biyat sabha	27.5088	Apr-Jul
libya	sha`biyat surt	21.638	Mar-Jun
libya	sha`biyat tarabulus	20.3247	Mar-Jun
libya	sha`biyat wadi al hayat	30.2439	May-Aug
libya	sha`biyat wadi ash shati'	27.5117	Apr-Jul
liechtenstein		12.0328	Jun-Sep
lithuania	alytaus apskritis	15.71	Jun-Sep
lithuania	kauno apskritis	15.5835	Jun-Sep
lithuania	klaipedos apskritis	15.4077	Jun-Sep
lithuania	marijampoles apskritis	15.6335	Jun-Sep
lithuania	panevezio apskritis	15.2915	Jun-Sep
lithuania	siauliu apskritis	15.3115	Jun-Sep
lithuania	taurages apskritis	15.4927	Jun-Sep
lithuania	telsiu apskritis	15.1364	Jun-Sep
lithuania	utenos apskritis	15.2735	May-Aug
lithuania	vilniaus apskritis	15.5801	May-Aug
luxembourg	district de diekirch	15.8268	Jun-Sep
luxembourg	district de grevenmacher	16.3373	Jun-Sep
luxembourg	district de luxembourg	16.2781	Jun-Sep
macedonia		18.5792	Jun-Sep
madagascar		24.2107	Dec-Mar
malawi	central region	24.0098	Oct-Jan
malawi	northern region	23.134	Nov-Feb
malawi	southern region	25.3282	Oct-Jan
malaysia	johor	26.8143	Mar-Jun
malaysia	kedah	27.0857	Mar-Jun
malaysia	kelantan	25.3024	Apr-Jul
malaysia	negeri sembilan	26.4879	Mar-Jun
malaysia	pahang	25.8983	Apr-Jul
malaysia	perak	25.3625	Apr-Jul
malaysia	perlis	28.0776	Mar-Jun
malaysia	pulau pinang	26.5518	Mar-Jun
malaysia	sabah	25.205	Mar-Jun
malaysia	sarawak	25.287	Apr-Jul
malaysia	selangor	26.4072	Mar-Jun
malaysia	terengganu	25.2787	Aug-Nov
mali	bamako region	28.1156	May-Aug
mali	gao region	33.0425	May-Aug
mali	kayes region	29.7108	May-Aug
mali	kidal region	33.2883	May-Aug
mali	koulikoro region	29.384	May-Aug
mali	mopti region	31.1375	May-Aug
mali	segou region	30.0634	May-Aug
mali	sikasso region	28.6627	Apr-Jul
mali	tombouctou region	33.8053	May-Aug
mauritania	wilaya de dakhlet nouadhibou	27.1131	Jul-Oct
mauritania	wilaya de l'adrar	33.7782	Jun-Sep
mauritania	wilaya de l'assaba	32.5132	May-Aug
mauritania	wilaya de l'inchiri	31.0169	Jun-Sep
mauritania	wilaya du brakna	33.1439	May-Aug
mauritania	wilaya du gorgol	32.1949	May-Aug
mauritania	wilaya du guidimaka	31.7628	May-Aug
mauritania	wilaya du hodh ech chargui	33.5082	May-Aug
mauritania	wilaya du hodh el gharbi	32.7372	May-Aug
mauritania	wilaya du tagant	33.7647	May-Aug
mauritania	wilaya du tiris zemmour	31.5085	Jul-Oct
mauritania	wilaya du trarza	31.5608	Jun-Sep
mexico	distrito federal	17.4584	Apr-Jul
mexico	estado de aguascalientes	20.9793	May-Aug
mexico	estado de baja california	17.9705	Sep-Dec
mexico	estado de baja california sur	26.0836	Jul-Oct
mexico	estado de campeche	28.0332	Apr-Jul
mexico	estado de chiapas	24.6509	Apr-Jul
mexico	estado de chihuahua	24.2069	Jun-Sep
mexico	estado de coahuila de zaragoza	26.8821	May-Aug
mexico	estado de colima	26.4381	May-Aug
mexico	estado de durango	22.0538	May-Aug
mexico	estado de guanajuato	20.7573	Apr-Jul
mexico	estado de guerrero	25.6379	Apr-Jul
mexico	estado de hidalgo	19.2993	Apr-Jul
mexico	estado de jalisco	22.6457	May-Aug
mexico	estado de mexico	18.8675	Apr-Jul
mexico	estado de michoacan de ocampo	23.7182	May-Aug
mexico	estado de morelos	24.3865	Apr-Jul
mexico	estado de nayarit	25.0272	Jun-Sep
mexico	estado de nuevo leon	26.7295	May-Aug
mexico	estado de oaxaca	22.5022	Apr-Jul
mexico	estado de puebla	20.906	Apr-Jul
mexico	estado de queretaro de arteaga	20.7708	Apr-Jul
mexico	estado de quintana roo	27.5419	May-Aug
mexico	estado de san luis potosi	22.9291	May-Aug
mexico	estado de sinaloa	27.6981	Jun-Sep
mexico	estado de sonora	28.0866	Jun-Sep
mexico	estado de tabasco	28.1997	May-Aug
mexico	estado de tamaulipas	28.0446	May-Aug
mexico	estado de tlaxcala	17.5823	Apr-Jul
mexico	estado de veracruz-llave	26.2233	May-Aug
mexico	estado de yucatan	27.8486	May-Aug
mexico	estado de zacatecas	21.1867	May-Aug
moldova	municipiul chisinau	19.5223	Jun-Sep
moldova	raionul anenii noi	19.68	Jun-Sep
moldova	raionul basarabeasca	19.8134	Jun-Sep
moldova	raionul briceni	19.741	Jun-Sep
moldova	raionul calarasi	19.3407	Jun-Sep
moldova	raionul cantemir	19.9324	Jun-Sep
moldova	raionul causeni	19.7899	Jun-Sep
moldova	raionul cimislia	19.7396	Jun-Sep
moldova	raionul donduseni	19.7736	Jun-Sep
moldova	raionul drochia	19.6717	Jun-Sep
moldova	raionul dubasari	19.4825	Jun-Sep
moldova	raionul edinet	19.7294	Jun-Sep
moldova	raionul falesti	19.4713	Jun-Sep
moldova	raionul floresti	19.3691	Jun-Sep
moldova	raionul glodeni	19.4842	Jun-Sep
moldova	raionul hincesti	19.6562	Jun-Sep
moldova	raionul ialoveni	19.645	Jun-Sep
moldova	raionul nisporeni	19.3508	Jun-Sep
moldova	raionul ocnita	19.8751	Jun-Sep
moldova	raionul orhei	19.3705	Jun-Sep
moldova	raionul rezina	19.2209	Jun-Sep
moldova	raionul riscani	19.6516	Jun-Sep
moldova	raionul singerei	19.3966	Jun-Sep
moldova	raionul soldanesti	19.0943	Jun-Sep
moldova	raionul soroca	19.3492	Jun-Sep
moldova	raionul stefan voda	19.9609	Jun-Sep
moldova	raionul straseni	19.4536	Jun-Sep
moldova	raionul taraclia	20.079	Jun-Sep
moldova	raionul telenesti	19.3021	Jun-Sep
moldova	raionul ungheni	19.3169	Jun-Sep
moldova	unitate teritoriala autonoma gagauzia	19.9723	Jun-Sep
moldova	unitatea teritoriala din stinga nistrului	19.3994	Jun-Sep
mongolia	arhangay aymag	10.1478	May-Aug
mongolia	bayanhongor aymag	14.4839	May-Aug
mongolia	bayan-olgiy aymag	8.22829	Jun-Sep
mongolia	bulgan aymag	12.9459	May-Aug
mongolia	dornod aymag	16.1035	May-Aug
mongolia	dornogovi aymag	18.9651	May-Aug
mongolia	dundgovi aymag	17.5996	May-Aug
mongolia	dzavhan aymag	10.9685	May-Aug
mongolia	govi-altay aymag	14.3552	May-Aug
mongolia	hentiy aymag	14.3078	May-Aug
mongolia	hovd aymag	14.5114	May-Aug
mongolia	hovsgol aymag	9.61608	May-Aug
mongolia	omnogovi aymag	19.3387	May-Aug
mongolia	ovorhangay aymag	15.4857	May-Aug
mongolia	selenge aymag	14.2482	May-Aug
mongolia	suhbaatar aymag	17.112	May-Aug
mongolia	tov aymag	13.5541	May-Aug
mongolia	ulaanbaatar hot	12.9816	May-Aug
mongolia	uvs aymag	13.2327	May-Aug
montenegro		16.3614	Jun-Sep
morocco	laayoune-boujdour-sakia el hamra	21.0417	Sep-Dec
morocco	oriental region	23.8536	May-Aug
morocco	region de chaouia-ouardigha	19.6725	Apr-Jul
morocco	region de doukkala-abda	19.9829	Apr-Jul
morocco	region de fes-boulemane	22.4795	May-Aug
morocco	region de gharb-chrarda-beni hssen	19.6425	Apr-Jul
morocco	region de guelmim-es smara	23.3081	Apr-Jul
morocco	region de marrakech-tensift-al haouz	19.8249	Apr-Jul
morocco	region de meknes-tafilalet	23.7542	May-Aug
morocco	region de rabat-sale-zemmour-zaer	19.026	Apr-Jul
morocco	region de souss-massa-draa	21.1715	Apr-Jul
morocco	region de tadla-azilal	19.4055	Apr-Jul
morocco	region de tanger-tetouan	18.6471	Apr-Jul
morocco	region de taza-al hoceima-taounate	19.3051	Apr-Jul
morocco	region du grand casablanca	19.2589	Apr-Jul
mozambique	cabo delgado province	26.4404	Nov-Feb
mozambique	gaza province	26.562	Dec-Mar
mozambique	inhambane province	26.3536	Dec-Mar
mozambique	manica province	25.4889	Nov-Feb
mozambique	maputo province	26.1551	Dec-Mar
mozambique	niassa province	25.1789	Oct-Jan
mozambique	provincia de nampula	26.5713	Nov-Feb
mozambique	provincia de tete	26.2411	Oct-Jan
mozambique	provincia de zambezia	26.2461	Nov-Feb
mozambique	sofala province	26.8926	Dec-Mar
myanmar	ayeyarwady division	28.2067	Apr-Jul
myanmar	bago division	28.2967	Apr-Jul
myanmar	chin state	23.1336	Apr-Jul
myanmar	kachin state	22.61	Jun-Sep
myanmar	kayah state	26.4071	Apr-Jul
myanmar	kayin state	27.0459	Apr-Jul
myanmar	magway division	28.1272	Apr-Jul
myanmar	mandalay division	27.4701	Apr-Jul
myanmar	mon state	27.7291	Apr-Jul
myanmar	rakhine state	26.9935	Apr-Jul
myanmar	sagaing division	26.1399	May-Aug
myanmar	shan state	23.8022	Apr-Jul
myanmar	tanintharyi division	26.8028	Apr-Jul
myanmar	yangon division	28.5307	Apr-Jul
namibia	caprivi	25.815	Oct-Jan
namibia	erongo	22.5281	Dec-Mar
namibia	hardap	24.8977	Dec-Mar
namibia	karas	23.4377	Dec-Mar
namibia	khomas	23.9997	Nov-Feb
namibia	kunene	20.2404	Dec-Mar
namibia	ohangwena	26.1857	Oct-Jan
namibia	okavango	26.0147	Oct-Jan
namibia	omaheke	24.9723	Nov-Feb
namibia	omusati	23.0039	Nov-Feb
namibia	oshana	25.1333	Oct-Jan
namibia	oshikoto	26.0868	Oct-Jan
namibia	otjozondjupa	24.6903	Nov-Feb
nepal	madhya pashchimanchal	14.8914	Jun-Sep
nepal	madhyamanchal	22.632	Jun-Sep
nepal	pashchimanchal	17.857	Jun-Sep
nepal	purwanchal	19.2498	Jun-Sep
nepal	sudur pashchimanchal	19.9823	May-Aug
netherlands	provincie drenthe	15.3787	Jun-Sep
netherlands	provincie flevoland	15.5308	Jun-Sep
netherlands	provincie friesland	15.2617	Jun-Sep
netherlands	provincie gelderland	15.9019	Jun-Sep
netherlands	provincie groningen	15.2269	Jun-Sep
netherlands	provincie limburg	16.4084	Jun-Sep
netherlands	provincie noord-brabant	16.2358	Jun-Sep
netherlands	provincie noord-holland	15.7371	Jun-Sep
netherlands	provincie overijssel	15.6455	Jun-Sep
netherlands	provincie utrecht	15.8088	Jun-Sep
netherlands	provincie zeeland	16.4315	Jun-Sep
netherlands	provincie zuid-holland	15.945	Jun-Sep
new caledonia	province nord	24.6264	Dec-Mar
new caledonia	province sud	23.8926	Dec-Mar
new zealand	auckland	18.1573	Dec-Mar
new zealand	bay of plenty	16.5725	Dec-Mar
new zealand	canterbury	13.2685	Dec-Mar
new zealand	hawke's bay	15.8737	Dec-Mar
new zealand	manawatu-wanganui	15.2667	Dec-Mar
new zealand	northland	17.9263	Dec-Mar
new zealand	otago	12.2455	Dec-Mar
new zealand	southland	11.7373	Dec-Mar
new zealand	taranaki	16.0453	Dec-Mar
new zealand	waikato	16.7107	Dec-Mar
new zealand	wellington	15.285	Dec-Mar
new zealand	west coast	12.557	Dec-Mar
nicaragua	departamento de carazo	26.6656	Apr-Jul
nicaragua	departamento de chinandega	26.5486	Apr-Jul
nicaragua	departamento de chontales	25.7024	Apr-Jul
nicaragua	departamento de esteli	23.4559	Apr-Jul
nicaragua	departamento de granada	26.6829	Apr-Jul
nicaragua	departamento de leon	26.5415	Apr-Jul
nicaragua	departamento de madriz	22.5917	Apr-Jul
nicaragua	departamento de managua	26.5684	Apr-Jul
nicaragua	departamento de matagalpa	24.7164	Apr-Jul
nicaragua	departamento de nueva segovia	22.5808	Apr-Jul
nicaragua	departamento de rio san juan	25.6032	May-Aug
nicaragua	region autonoma atlantico norte	26.3164	Apr-Jul
nicaragua	region autonoma atlantico sur	25.7516	Apr-Jul
niger	agadez	32.0225	May-Aug
niger	diffa	31.563	May-Aug
niger	dosso region	29.9586	May-Aug
niger	maradi	30.1113	May-Aug
niger	niamey	30.51	May-Aug
niger	tahoua	31.8443	May-Aug
niger	tillaberi region	30.9863	May-Aug
niger	zinder	30.9502	May-Aug
nigeria	abia state	27.1631	Mar-Jun
nigeria	abuja federal capital territory	26.7796	Apr-Jul
nigeria	adamawa state	27.7829	Apr-Jul
nigeria	akwa ibom state	27.0534	Mar-Jun
nigeria	anambra state	27.3221	Mar-Jun
nigeria	bauchi state	28.0442	Apr-Jul
nigeria	benue state	27.086	Apr-Jul
nigeria	borno state	29.3231	May-Aug
nigeria	cross river state	26.8415	Mar-Jun
nigeria	delta state	27.3745	Mar-Jun
nigeria	edo	27.388	Mar-Jun
nigeria	enugu state	27.4732	Mar-Jun
nigeria	imo state	27.1498	Mar-Jun
nigeria	jigawa state	28.5038	May-Aug
nigeria	kaduna state	26.3383	Apr-Jul
nigeria	kano state	28.5162	Apr-Jul
nigeria	katsina state	27.6593	May-Aug
nigeria	kebbi state	30.0029	Apr-Jul
nigeria	kogi state	27.7319	Mar-Jun
nigeria	kwara state	28.0559	Mar-Jun
nigeria	niger state	27.9541	Apr-Jul
nigeria	ogun state	27.7719	Mar-Jun
nigeria	ondo state	27.2202	Mar-Jun
nigeria	osun state	27.0891	Mar-Jun
nigeria	oyo state	27.6578	Mar-Jun
nigeria	plateau state	26.9306	Apr-Jul
nigeria	rivers state	27.1222	Mar-Jun
nigeria	sokoto state	28.2689	May-Aug
nigeria	taraba state	26.3972	Apr-Jul
nigeria	yobe state	29.2125	May-Aug
north korea	chagang-do	17.0868	Jun-Sep
north korea	hamgyong-bukto	16.5429	Jun-Sep
north korea	hamgyong-namdo	17.8041	Jun-Sep
north korea	hwanghae-bukto	20.8168	Jun-Sep
north korea	hwanghae-namdo	21.9297	Jun-Sep
north korea	kangwon-do	19.9849	Jun-Sep
north korea	nason-si	18.6238	Jun-Sep
north korea	p'yongan-bukto	20.0604	Jun-Sep
north korea	p'yongan-namdo	20.2208	Jun-Sep
north korea	p'yongyang-si	21.2138	Jun-Sep
north korea	yanggang-do	14.4174	Jun-Sep
norway	akershus fylke	13.5773	Jun-Sep
norway	aust-agder fylke	11.8256	Jun-Sep
norway	buskerud fylke	11.4939	Jun-Sep
norway	finnmark fylke	8.53685	Jun-Sep
norway	hedmark fylke	10.3988	Jun-Sep
norway	hordaland fylke	10.8073	Jun-Sep
norway	more og romsdal fylke	9.12016	Jun-Sep
norway	nordland fylke	8.60985	Jun-Sep
norway	nord-trondelag fylke	9.97005	Jun-Sep
norway	oppland fylke	9.33435	Jun-Sep
norway	oslo county	13.6751	Jun-Sep
norway	ostfold fylke	14.0976	Jun-Sep
norway	rogaland fylke	11.789	Jun-Sep
norway	sogn og fjordane fylke	10.1247	Jun-Sep
norway	sor-trondelag fylke	9.72962	Jun-Sep
norway	telemark fylke	10.8391	Jun-Sep
norway	troms fylke	7.39132	Jun-Sep
norway	vest-agder fylke	12.0012	Jun-Sep
norway	vestfold fylke	14.4391	Jun-Sep
oman	muhafazat ad dakhiliyah	29.4068	May-Aug
oman	muhafazat al buraymi	31.3089	May-Aug
oman	muhafazat al wusta	29.0289	Apr-Jul
oman	muhafazat az zahirah	30.7816	May-Aug
oman	muhafazat janub al batinah	30.1413	May-Aug
oman	muhafazat janub ash sharqiyah	29.0939	May-Aug
oman	muhafazat masqat	29.6519	Apr-Jul
oman	muhafazat shamal al batinah	29.9812	Apr-Jul
oman	muhafazat shamal ash sharqiyah	28.9478	May-Aug
oman	muhafazat zufar	27.5847	Apr-Jul
pakistan	azad kashmir	20.9775	Jun-Sep
pakistan	balochistan	29.3901	May-Aug
pakistan	federally administered tribal areas	27.1623	Jun-Sep
pakistan	khyber pakhtunkhwa province	21.7116	Jun-Sep
pakistan	northern areas	9.55136	Jun-Sep
pakistan	punjab	32.5586	May-Aug
pakistan	sindh	32.5626	May-Aug
palestinian territory	gaza strip	20.1529	Mar-Jun
palestinian territory	west bank	19.1473	Mar-Jun
panama	provincia de bocas del toro	23.3454	Mar-Jun
panama	provincia de chiriqui	25.1401	Apr-Jul
panama	provincia de cocle	25.9943	Apr-Jul
panama	provincia de colon	26.6033	Apr-Jul
panama	provincia de herrera	26.4249	Apr-Jul
panama	provincia de los santos	26.3998	Apr-Jul
panama	provincia de panama	26.3938	Apr-Jul
panama	provincia de veraguas	25.7541	Apr-Jul
panama	provincia del darien	26.0301	Apr-Jul
papua new guinea	central province	24.8187	Nov-Feb
papua new guinea	chimbu province	22.8602	Dec-Mar
papua new guinea	east new britain province	25.8884	Oct-Jan
papua new guinea	east sepik province	26.0254	Oct-Jan
papua new guinea	eastern highlands province	22.6641	Dec-Mar
papua new guinea	enga province	20.8888	Dec-Mar
papua new guinea	gulf province	26.1462	Nov-Feb
papua new guinea	madang province	25.1977	Dec-Mar
papua new guinea	milne bay province	26.2191	Nov-Feb
papua new guinea	morobe province	23.9223	Nov-Feb
papua new guinea	national capital district	26.5339	Nov-Feb
papua new guinea	new ireland province	26.1623	Sep-Dec
papua new guinea	northern province	25.3876	Nov-Feb
papua new guinea	sandaun province	26.9544	Oct-Jan
papua new guinea	southern highlands province	23.034	Dec-Mar
papua new guinea	west new britain province	26.4228	Nov-Feb
papua new guinea	western highlands province	22.0441	Dec-Mar
papua new guinea	western province	26.8288	Oct-Jan
paraguay	departamento central	26.674	Dec-Mar
paraguay	departamento de alto paraguay	28.1206	Nov-Feb
paraguay	departamento de boqueron	27.7358	Nov-Feb
paraguay	departamento de caaguazu	25.4845	Dec-Mar
paraguay	departamento de caazapa	25.6367	Dec-Mar
paraguay	departamento de canindeyu	25.4703	Dec-Mar
paraguay	departamento de concepcion	27.2563	Nov-Feb
paraguay	departamento de itapua	25.579	Dec-Mar
paraguay	departamento de la cordillera	26.3115	Dec-Mar
paraguay	departamento de misiones	26.542	Dec-Mar
paraguay	departamento de neembucu	26.5385	Dec-Mar
paraguay	departamento de paraguari	26.3014	Dec-Mar
paraguay	departamento de presidente hayes	27.4612	Dec-Mar
paraguay	departamento de san pedro	26.4376	Dec-Mar
paraguay	departamento del alto parana	25.3792	Dec-Mar
paraguay	departamento del amambay	25.846	Nov-Feb
paraguay	departamento del guaira	25.5971	Dec-Mar
peru	departamento de moquegua	12.4428	Dec-Mar
peru	region de amazonas	21.1887	Sep-Dec
peru	region de ancash	12.3793	Jan-Apr
peru	region de apurimac	8.51694	Nov-Feb
peru	region de arequipa	11.4188	Dec-Mar
peru	region de ayacucho	10.6731	Dec-Mar
peru	region de cajamarca	16.5346	Jan-Apr
peru	region de cusco	13.6447	Oct-Jan
peru	region de huancavelica	8.82061	Dec-Mar
peru	region de huanuco	18.5845	Sep-Dec
peru	region de ica	17.6346	Jan-Apr
peru	region de junin	16.3095	Nov-Feb
peru	region de la libertad	16.4814	Jan-Apr
peru	region de lambayeque	22.9539	Jan-Apr
peru	region de lima	12.3195	Jan-Apr
peru	region de loreto	26.5573	Oct-Jan
peru	region de madre de dios	24.4498	Oct-Jan
peru	region de pasco	18.902	Oct-Jan
peru	region de piura	23.5834	Jan-Apr
peru	region de puno	11.042	Nov-Feb
peru	region de san martin	23.175	Oct-Jan
peru	region de tacna	15.2823	Dec-Mar
peru	region de tumbes	25.2464	Jan-Apr
peru	region de ucayali	25.7305	Sep-Dec
philippines		26.1437	Apr-Jul
poland	wojewodztwo dolnoslaskie	16.2923	Jun-Sep
poland	wojewodztwo kujawsko-pomorskie	16.2278	Jun-Sep
poland	wojewodztwo lodzkie	16.3633	Jun-Sep
poland	wojewodztwo lubelskie	16.4635	May-Aug
poland	wojewodztwo lubuskie	16.8363	Jun-Sep
poland	wojewodztwo malopolskie	15.3457	Jun-Sep
poland	wojewodztwo mazowieckie	16.3878	May-Aug
poland	wojewodztwo opolskie	16.3382	Jun-Sep
poland	wojewodztwo podkarpackie	16.2107	Jun-Sep
poland	wojewodztwo podlaskie	16.031	May-Aug
poland	wojewodztwo pomorskie	15.4922	Jun-Sep
poland	wojewodztwo slaskie	15.9023	Jun-Sep
poland	wojewodztwo swietokrzyskie	16.3761	Jun-Sep
poland	wojewodztwo warminsko-mazurskie	15.8098	Jun-Sep
poland	wojewodztwo wielkopolskie	16.4997	Jun-Sep
poland	wojewodztwo zachodniopomorskie	16.0457	Jun-Sep
portugal	distrito da guarda	16.7281	Apr-Jul
portugal	distrito de aveiro	17.2767	Apr-Jul
portugal	distrito de beja	19.1576	Apr-Jul
portugal	distrito de braga	15.2761	Apr-Jul
portugal	distrito de braganca	16.1336	Apr-Jul
portugal	distrito de castelo branco	17.9844	Apr-Jul
portugal	distrito de coimbra	17.5145	Apr-Jul
portugal	distrito de evora	19.4398	Apr-Jul
portugal	distrito de faro	18.8059	Apr-Jul
portugal	distrito de leiria	18.0268	Apr-Jul
portugal	distrito de lisboa	18.8221	Apr-Jul
portugal	distrito de portalegre	19.1503	Apr-Jul
portugal	distrito de santarem	18.7132	Apr-Jul
portugal	distrito de setubal	19.0747	Apr-Jul
portugal	distrito de viana do castelo	15.1307	Apr-Jul
portugal	distrito de vila real	15.0216	Apr-Jul
portugal	distrito de viseu	16.5924	Apr-Jul
portugal	distrito do porto	16.166	Apr-Jul
puerto rico		25.8951	Jun-Sep
qatar		31.8485	Apr-Jul
republic of the congo	region de la bouenza	25.9328	Feb-May
republic of the congo	region de la cuvette	25.8083	Feb-May
republic of the congo	region de la cuvette-ouest	25.1303	Feb-May
republic of the congo	region de la lekoumou	25.0156	Feb-May
republic of the congo	region de la likouala	25.6666	Feb-May
republic of the congo	region de la sangha	25.2099	Feb-May
republic of the congo	region des plateaux	25.3886	Feb-May
republic of the congo	region du kouilou	26.6725	Jan-Apr
republic of the congo	region du niari	25.9052	Jan-Apr
republic of the congo	region du pool	25.3265	Feb-May
romania	bucuresti	20.8907	Jun-Sep
romania	judetul alba	15.8792	Jun-Sep
romania	judetul arad	18.5993	Jun-Sep
romania	judetul arges	17.6585	Jun-Sep
romania	judetul bacau	18.0268	Jun-Sep
romania	judetul bihor	17.9026	Jun-Sep
romania	judetul bistrita-nasaud	14.9243	Jun-Sep
romania	judetul botosani	18.3134	Jun-Sep
romania	judetul braila	20.7596	Jun-Sep
romania	judetul brasov	15.7206	Jun-Sep
romania	judetul buzau	19.3623	Jun-Sep
romania	judetul calarasi	20.81	Jun-Sep
romania	judetul caras-severin	16.9017	Jun-Sep
romania	judetul cluj	17.0322	Jun-Sep
romania	judetul constanta	20.5577	Jun-Sep
romania	judetul covasna	15.7504	Jun-Sep
romania	judetul dambovita	19.1431	Jun-Sep
romania	judetul dolj	20.7887	Jun-Sep
romania	judetul galati	20.2513	Jun-Sep
romania	judetul giurgiu	20.9521	Jun-Sep
romania	judetul gorj	17.697	Jun-Sep
romania	judetul harghita	14.624	Jun-Sep
romania	judetul hunedoara	15.7301	Jun-Sep
romania	judetul ialomita	20.826	Jun-Sep
romania	judetul iasi	19.0271	Jun-Sep
romania	judetul maramures	14.9583	Jun-Sep
romania	judetul mehedinti	19.5663	Jun-Sep
romania	judetul mures	15.6521	Jun-Sep
romania	judetul neamt	16.554	Jun-Sep
romania	judetul olt	20.9006	Jun-Sep
romania	judetul prahova	18.6339	Jun-Sep
romania	judetul salaj	16.7242	Jun-Sep
romania	judetul satu mare	17.8207	Jun-Sep
romania	judetul sibiu	16.027	Jun-Sep
romania	judetul suceava	14.979	Jun-Sep
romania	judetul teleorman	21.0889	Jun-Sep
romania	judetul timis	19.3992	Jun-Sep
romania	judetul tulcea	20.4223	Jun-Sep
romania	judetul valcea	17.3046	Jun-Sep
romania	judetul vaslui	19.3485	Jun-Sep
romania	judetul vrancea	18.1826	Jun-Sep
russia	altayskiy kray	16.9597	May-Aug
russia	amurskaya oblast'	13.7325	Jun-Sep
russia	arkhangel'skaya oblast'	9.93586	Jun-Sep
russia	astrakhanskaya oblast'	22.4008	May-Aug
russia	belgorodskaya oblast'	18.4894	May-Aug
russia	bryanskaya oblast'	17.0526	May-Aug
russia	chechenskaya respublika	18.5872	Jun-Sep
russia	chelyabinskaya oblast'	16.4888	May-Aug
russia	chukotskiy avtonomnyy okrug	5.3582	Jun-Sep
russia	chuvashskaya respublika	17.1105	May-Aug
russia	irkutskaya oblast'	12.1809	Jun-Sep
russia	ivanovskaya oblast'	16.1975	May-Aug
russia	kabardino-balkarskaya respublika	15.2633	Jun-Sep
russia	kaliningradskaya oblast'	15.7188	Jun-Sep
russia	kaluzhskaya oblast'	16.3645	May-Aug
russia	kamtchatski kray	8.07926	Jun-Sep
russia	karachayevo-cherkesskaya respublika	13.5737	Jun-Sep
russia	kemerovskaya oblast'	15.4065	Jun-Sep
russia	khabarovskiy kray	11.1172	Jun-Sep
russia	khanty-mansiyskiy avtonomnyy okrug	12.7983	Jun-Sep
russia	kirovskaya oblast'	15.4269	May-Aug
russia	kostromskaya oblast'	15.3784	May-Aug
russia	krasnodarskiy kray	10.8372	Jun-Sep
russia	krasnoyarskiy kray	8.21066	Jun-Sep
russia	kurganskaya oblast'	16.7397	May-Aug
russia	kurskaya oblast'	17.5767	May-Aug
russia	leningradskaya oblast'	14.3986	Jun-Sep
russia	lipetskaya oblast'	17.7248	May-Aug
russia	magadanskaya oblast'	6.97212	Jun-Sep
russia	moskovskaya oblast'	16.1941	May-Aug
russia	murmanskaya oblast'	9.9221	Jun-Sep
russia	nenetskiy avtonomnyy okrug	8.9449	Jun-Sep
russia	nizhegorodskaya oblast'	16.6308	May-Aug
russia	north ossetia	15.9191	Jun-Sep
russia	novgorodskaya oblast'	14.7067	May-Aug
russia	novosibirskaya oblast'	16.2954	May-Aug
russia	omskaya oblast'	15.8592	May-Aug
russia	orenburgskaya oblast'	18.809	May-Aug
russia	orlovskaya oblast'	17.0164	May-Aug
russia	penzenskaya oblast'	17.966	May-Aug
russia	perm krai	14.222	May-Aug
russia	primorskiy kray	15.383	Jun-Sep
russia	pskovskaya oblast'	14.9819	May-Aug
russia	respublika adygeya	18.9145	Jun-Sep
russia	respublika altay	10.1091	Jun-Sep
russia	respublika bashkortostan	16.6851	May-Aug
russia	respublika buryatiya	10.9828	Jun-Sep
russia	respublika dagestan	18.2125	Jun-Sep
russia	respublika ingushetiya	18.3482	Jun-Sep
russia	respublika kalmykiya	22.1748	Jun-Sep
russia	respublika kareliya	12.5636	Jun-Sep
russia	respublika khakasiya	13.3823	Jun-Sep
russia	respublika komi	11.5262	Jun-Sep
russia	respublika mariy-el	16.7882	May-Aug
russia	respublika mordoviya	17.4015	May-Aug
russia	respublika sakha (yakutiya)	8.95116	Jun-Sep
russia	respublika tatarstan	17.1859	May-Aug
russia	respublika tyva	11.0798	May-Aug
russia	rostovskaya oblast'	20.9382	May-Aug
russia	ryazanskaya oblast'	17.1522	May-Aug
russia	sakhalinskaya oblast'	12.3138	Jun-Sep
russia	samarskaya oblast'	18.6263	May-Aug
russia	saratovskaya oblast'	19.7384	May-Aug
russia	smolenskaya oblast'	15.7607	May-Aug
russia	stavropol'skiy kray	20.7735	Jun-Sep
russia	sverdlovskaya oblast'	14.6451	May-Aug
russia	tambovskaya oblast'	18.0691	May-Aug
russia	tomskaya oblast'	14.6794	Jun-Sep
russia	tul'skaya oblast'	16.7085	May-Aug
russia	tverskaya oblast'	15.0125	May-Aug
russia	tyumenskaya oblast'	15.2977	May-Aug
russia	udmurtskaya respublika	16.1038	May-Aug
russia	ul'yanovskaya oblast'	18.0694	May-Aug
russia	vladimirskaya oblast'	16.454	May-Aug
russia	volgogradskaya oblast'	20.5494	May-Aug
russia	vologodskaya oblast'	14.2461	May-Aug
russia	voronezhskaya oblast'	18.8391	May-Aug
russia	yamalo-nenetskiy avtonomnyy okrug	9.0253	Jun-Sep
russia	yaroslavskaya oblast'	15.4647	May-Aug
russia	yevreyskaya avtonomnaya oblast'	17.6253	Jun-Sep
russia	zabaykal'skiy kray	12.2506	Jun-Sep
rwanda	eastern province	19.9175	Jan-Apr
rwanda	kigali province	19.8538	Jan-Apr
rwanda	northern province	17.8133	Jan-Apr
rwanda	southern province	19.3457	Sep-Dec
rwanda	western province	17.8209	Jan-Apr
saudi arabia	al mintaqah ash sharqiyah	32.5776	Jun-Sep
saudi arabia	mintaqat `asir	27.047	Jun-Sep
saudi arabia	mintaqat al bahah	28.8013	Jun-Sep
saudi arabia	mintaqat al hudud ash shamaliyah	30.4407	May-Aug
saudi arabia	mintaqat al jawf	29.2198	Jun-Sep
saudi arabia	mintaqat al madinah	32.2059	Jun-Sep
saudi arabia	mintaqat al qasim	32.8306	May-Aug
saudi arabia	mintaqat ar riyad	32.282	May-Aug
saudi arabia	mintaqat ha'il	32.0206	Jun-Sep
saudi arabia	mintaqat jizan	28.7854	Jun-Sep
saudi arabia	mintaqat makkah	30.3362	May-Aug
saudi arabia	mintaqat najran	28.7656	Jun-Sep
saudi arabia	mintaqat tabuk	29.4527	Jun-Sep
senegal	region de dakar	27.3593	Jul-Oct
senegal	region de diourbel	28.7765	May-Aug
senegal	region de fatick	28.724	May-Aug
senegal	region de kaolack	29.3294	May-Aug
senegal	region de kedougou	29.1416	May-Aug
senegal	region de kolda	28.6462	May-Aug
senegal	region de louga	29.6315	May-Aug
senegal	region de saint-louis	30.6705	May-Aug
senegal	region de sedhiou	28.0765	May-Aug
senegal	region de tambacounda	29.6554	May-Aug
senegal	region de thies	27.8025	Jun-Sep
senegal	region de ziguinchor	27.3606	May-Aug
serbia		19.0637	Jun-Sep
sierra leone	eastern province	25.9431	Apr-Jul
sierra leone	northern province	26.4533	Apr-Jul
sierra leone	southern province	26.558	Apr-Jul
singapore		27.2834	Mar-Jun
slovakia		16.0016	Jun-Sep
slovenia		16.4425	Jun-Sep
solomon islands		26.1902	Oct-Jan
somalia	gobolka awdal	30	Jun-Sep
somalia	gobolka bakool	28.8745	Feb-May
somalia	gobolka bari	29.6625	May-Aug
somalia	gobolka bay	28.6327	Feb-May
somalia	gobolka galguduud	28.8233	Mar-Jun
somalia	gobolka gedo	29.7115	Feb-May
somalia	gobolka hiiraan	29.0354	Feb-May
somalia	gobolka jubbada dhexe	29.4639	Feb-May
somalia	gobolka jubbada hoose	28.7648	Mar-Jun
somalia	gobolka mudug	28.1545	Mar-Jun
somalia	gobolka nugaal	28.0091	Apr-Jul
somalia	gobolka sanaag	27.6261	Jun-Sep
somalia	gobolka shabeellaha dhexe	28.8792	Feb-May
somalia	gobolka shabeellaha hoose	28.055	Mar-Jun
somalia	gobolka sool	27.4333	Jun-Sep
somalia	gobolka togdheer	26.5576	Jun-Sep
somalia	gobolka woqooyi galbeed	27.3642	Jun-Sep
south africa	free state	21.1874	Nov-Feb
south africa	gauteng	20.8646	Nov-Feb
south africa	limpopo province	24.2539	Dec-Mar
south africa	mpumalanga	20.7859	Dec-Mar
south africa	province of eastern cape	20.1906	Dec-Mar
south africa	province of kwazulu-natal	21.4895	Dec-Mar
south africa	province of northern cape	23.638	Dec-Mar
south africa	province of north-west	23.3786	Nov-Feb
south africa	province of the western cape	21.0675	Dec-Mar
south korea	chungcheongbuk-do	21.258	Jun-Sep
south korea	chungcheongnam-do	22.0702	Jun-Sep
south korea	gangwon-do	20.0833	Jun-Sep
south korea	gyeonggi-do	21.9388	Jun-Sep
south korea	gyeongsangbuk-do	21.409	Jun-Sep
south korea	gyeongsangnam-do	21.9362	Jun-Sep
south korea	incheon	22.4806	Jun-Sep
south korea	jeollabuk-do	21.4586	Jun-Sep
south korea	jeollanam-do	22.5469	Jun-Sep
south korea	seoul-teukbyeolsi	22.2301	Jun-Sep
south sudan	central equatoria state	26.3439	Mar-Jun
south sudan	eastern equatoria state	26.5629	Mar-Jun
south sudan	jonglei state	27.6935	Apr-Jul
south sudan	lakes state	28.7606	Mar-Jun
south sudan	northern bahr el ghazal state	28.3479	Apr-Jul
south sudan	unity state	28.6147	Apr-Jul
south sudan	upper nile state	28.2972	Apr-Jul
south sudan	warrap state	28.3385	Apr-Jul
south sudan	western bahr el ghazal state	26.9457	Apr-Jul
south sudan	western equatoria state	26.6565	Mar-Jun
spain	andalucia	19.2804	Apr-Jul
spain	castilla y leon	18.4595	Jun-Sep
spain	castilla-la mancha	20.4688	May-Aug
spain	catalunya	18.9699	Jun-Sep
spain	comunidad autonoma de aragon	19.7151	Jun-Sep
spain	comunidad autonoma de canarias	19.0074	Sep-Dec
spain	comunidad autonoma de cantabria	16.5897	Jun-Sep
spain	comunidad de madrid	20.3921	May-Aug
spain	comunitat autonoma de les illes balears	19.761	Aug-Nov
spain	comunitat valenciana	22.1151	Jun-Sep
spain	euskal autonomia erkidegoa	17.2285	Jun-Sep
spain	extremadura	19.3727	Apr-Jul
spain	galicia	14.1797	Apr-Jul
spain	la rioja	17.7041	Jun-Sep
spain	navarra	18.75	Jun-Sep
spain	principality of asturias	15.0414	May-Aug
spain	region de murcia	21.6036	May-Aug
sri lanka		27.5646	Apr-Jul
sudan		30.3925	May-Aug
suriname	distrikt brokopondo	26.6081	Jul-Oct
suriname	distrikt commewijne	27.1399	Jul-Oct
suriname	distrikt coronie	27.4439	Aug-Nov
suriname	distrikt marowijne	27.015	Jul-Oct
suriname	distrikt nickerie	27.2347	Aug-Nov
suriname	distrikt para	27.0897	Jul-Oct
suriname	distrikt saramacca	27.5864	Aug-Nov
suriname	distrikt sipaliwini	25.9967	Jul-Oct
suriname	distrikt wanica	27.546	Aug-Nov
svalbard and jan mayen	svalbard	1.19127	Jun-Sep
swaziland	hhohho district	22.968	Dec-Mar
swaziland	lubombo district	24.4564	Dec-Mar
swaziland	manzini district	22.1101	Dec-Mar
swaziland	shiselweni district	23.0589	Dec-Mar
sweden	dalarnas laen	11.7164	Jun-Sep
sweden	gaevleborgs laen	12.0125	Jun-Sep
sweden	gotlands laen	14.6929	Jun-Sep
sweden	hallands laen	14.6392	Jun-Sep
sweden	jaemtlands laen	9.98614	Jun-Sep
sweden	joenkoepings laen	13.9152	Jun-Sep
sweden	kalmar laen	14.5814	Jun-Sep
sweden	kronobergs laen	14.4957	Jun-Sep
sweden	norrbottens laen	9.22388	Jun-Sep
sweden	oerebro laen	13.5416	Jun-Sep
sweden	oestergoetlands laen	14.3116	Jun-Sep
sweden	skane laen	15.1276	Jun-Sep
sweden	soedermanlands laen	14.291	Jun-Sep
sweden	stockholms laen	14.4033	Jun-Sep
sweden	uppsala laen	14.2203	Jun-Sep
sweden	vaermlands laen	13.2669	Jun-Sep
sweden	vaesterbottens laen	10.2657	Jun-Sep
sweden	vaesternorrlands laen	11.7208	Jun-Sep
sweden	vaestmanlands laen	13.4708	Jun-Sep
sweden	vaestra goetalands laen	14.1992	Jun-Sep
switzerland	canton de fribourg	12.0048	Jun-Sep
switzerland	canton de neuchatel	14.9736	Jun-Sep
switzerland	canton de vaud	13.779	Jun-Sep
switzerland	canton du jura	15.7573	Jun-Sep
switzerland	canton du valais	8.34041	Jun-Sep
switzerland	cantone ticino	10.9614	Jun-Sep
switzerland	kanton aargau	15.8877	Jun-Sep
switzerland	kanton basel-landschaft	16.3006	Jun-Sep
switzerland	kanton bern	11.6913	Jun-Sep
switzerland	kanton glarus	9.69277	Jun-Sep
switzerland	kanton graubunden	7.05164	Jun-Sep
switzerland	kanton luzern	12.8563	Jun-Sep
switzerland	kanton schaffhausen	16.2082	Jun-Sep
switzerland	kanton schwyz	10.0706	Jun-Sep
switzerland	kanton solothurn	15.6396	Jun-Sep
switzerland	kanton st. gallen	11.8087	Jun-Sep
switzerland	kanton thurgau	15.1831	Jun-Sep
switzerland	kanton uri	8.95244	Jun-Sep
switzerland	kanton zurich	14.7564	Jun-Sep
syria	muhafazat al hasakah	24.5956	Apr-Jul
syria	muhafazat al ladhiqiyah	21.6969	Apr-Jul
syria	muhafazat al qunaytirah	17.8331	Mar-Jun
syria	muhafazat ar raqqah	24.4554	Apr-Jul
syria	muhafazat as suwayda'	21.0863	Apr-Jul
syria	muhafazat dar`a	20.9725	Apr-Jul
syria	muhafazat dayr az zawr	25.8248	Apr-Jul
syria	muhafazat dimashq	20.8435	Apr-Jul
syria	muhafazat halab	23.3343	Apr-Jul
syria	muhafazat hamah	22.2667	Apr-Jul
syria	muhafazat hims	23.145	Apr-Jul
syria	muhafazat idlib	22.3678	Apr-Jul
syria	muhafazat tartus	17.8846	Mar-Jun
taiwan		22.7039	Jun-Sep
tajikistan		12.7211	May-Aug
tanzania	arusha region	22.258	Dec-Mar
tanzania	dar es salaam region	27.5369	Dec-Mar
tanzania	dodoma region	22.9705	Nov-Feb
tanzania	iringa region	22.2267	Oct-Jan
tanzania	kagera region	21.648	Sep-Dec
tanzania	kigoma region	22.6631	Oct-Jan
tanzania	kilimanjaro region	23.4893	Dec-Mar
tanzania	lindi region	26.1754	Nov-Feb
tanzania	mara region	22.1449	Jan-Apr
tanzania	mbeya region	22.3583	Oct-Jan
tanzania	morogoro region	25.8904	Nov-Feb
tanzania	mtwara region	26.397	Nov-Feb
tanzania	mwanza region	22.799	Sep-Dec
tanzania	pwani region	27.326	Dec-Mar
tanzania	rukwa region	22.7593	Oct-Jan
tanzania	ruvuma region	24.5584	Nov-Feb
tanzania	shinyanga region	22.7625	Oct-Jan
tanzania	singida region	22.9932	Oct-Jan
[truncated: 401 more rows]
